# Supplementary material for: Sputum bacterial load and bacterial composition correlate with lung function and are altered by long-term azithromycin treatment in children with HIV-associated chronic lung disease
Source: Microbiome. 2023 Feb 20;11:29. doi: 10.1186/s40168-023-01460-x (PMC9940396; doi:10.1186/s40168-023-01460-x)
Supplement: Supplementary file 2 — Additional file 1: Figure S1. A bar plot of the taxa and their relative abundance of the extraction and sequencing mock controls compared to manufacturer profiles. Figure S2. A scatterplot showing the correlation between samples repeated within a run (WR, n = 74) and between runs (BR, n=28). Figure S3. A scatterplot showing the spread of biological samples (n=960) and the negative controls (primestore, n=43) 16S copies vs final number of reads (A1 and A2), Shannon alpha diversity index (B1 and B2) and age of participant in years (C1 and C2). Figure S4. Ordination plots of showing the spread of biological samples (n=960) and the negative controls (primestore, n=43) coloured by their 16S copies. Figure S5. Ordination plots showing the spread of biological samples (n=960) and the negative controls (primestore, n=43) coloured by their number of reads. Figure S6. Ordination plots showing the spread of biological samples (n=960) and the negative controls (primestore, n=43) coloured by the age of the participant. Figure S7. Rarefaction curves showing number of ASVs detected and 16S copies of samples. Figure S8. Rarefaction curves showing number of ASVs detected and number of reads of samples. Figure S9. Bar plot showing the profiles of biological samples with <100 16S copies (n=2) in comparison to Primestores profiles (n=43). Figure S10. Bar plot showing the profiles of biological samples with >100 to <1000 16S copies (n=10) in comparison to Primestores profiles (n=43). Figure S11. Ordination plots showing the profiles of a subset of biological samples with low 16S copies and the negative controls. Figure S12. Ordination plots showing the profiles of a subset of biological samples with low reads and the negative controls. Figure S13. Ordination plots showing the spread of biological samples (n=960) and the negative controls (primestore, n=43) coloured by the run in which the sample was processed. Figure S14. Ordination plots showing the spread of biological samples (n=960) [file 40168_2023_1460_MOESM1_ESM.zip › Supplementary_Table_S5_DA_Trial_arms_at_48_weeks_ESM.xlsx]

## Sheet: AZM_Placebo48weeks
Mann–Whitney–Wilcoxon test on Total sum scaled ASV counts					Mann–Whitney–Wilcoxon test on variance stabilising transformed ASV counts					Mann–Whitney–Wilcoxon test on centred log-ratio transformed ASV counts				MaasLin2 on total sum scaled transformed ASV counts "										MaasLin2 on centered log-ratio transformed ASV counts										Deseq2						Aldex2
	Genus	stat	p	p.adj		Genus	stat	p	p.adj	Genus	stat	p	p.adj	Genus	metadata	value	coef	stderr	pval	name	qval	N	N.not.zero	Genus	metadata	value	coef	stderr	pval	name	qval	N	N.not.zero	Genus	baseMean	log2FoldChange	lfcSE	pvalue	padj	Genus	rab.all	rab.win.AZM	rab.win.Placebo	diff.btw	diff.win	effect	overlap	we.ep	we.eBH
1	Neisseria	13036	0.0525388	0.151383	1	Neisseria	13538	0.00949128	0.0672299	Neisseria	11455	0.901846	0.929175	Neisseria	trial_arm	Placebo	-0.184004	0.0748128	0.0144725	trial_armPlacebo	0.0702952	304	298	Neisseria	trial_arm	Placebo	-0.000960923	1.13472	0.999325	trial_armPlacebo	0.999325	304	266	Neisseria	2960.11	-0.000104837	0.00144456	0.533185	0.674862	Neisseria	13.6262	13.8951	13.351	-0.632707	2.85334	-0.175928	0.40012	0.0159443	0.106859
2	Haemophilus	8766.5	0.000281214	0.00318709	2	Haemophilus	9451	0.00616835	0.0476645	Haemophilus	14944	9.47745e-06	0.000201396	Haemophilus	trial_arm	Placebo	0.190033	0.0548404	0.000606586	trial_armPlacebo	0.00606586	304	302	Haemophilus	trial_arm	Placebo	2.57112	0.704576	0.000309879	trial_armPlacebo	0.00405226	304	297	Haemophilus	9800.97	7.36392e-06	0.00144268	0.206301	0.39541	Haemophilus	13.3766	13.2448	13.5436	0.448694	2.81051	0.141406	0.4314	0.0394126	0.199687
3	Streptococcus	14443	0.000160057	0.00226747	3	Streptococcus	14778	2.52983e-05	0.000390973	Streptococcus	8918	0.000594089	0.00721393	Streptococcus	trial_arm	Placebo	-0.222824	0.0527703	3.2008e-05	trial_armPlacebo	0.00068017	304	302	Streptococcus	trial_arm	Placebo	-6.32877	1.37537	6.18195e-06	trial_armPlacebo	0.000175155	304	301	Streptococcus	2950.77	-0.00150169	0.00242344	0.0911839	0.262154	Streptococcus	13.7671	14.0291	13.475	-0.624958	2.01345	-0.255614	0.3598	3.0733e-05	0.000742407
4	Prevotella	13411	0.0151737	0.0716537	4	Prevotella	13623.5	0.00682185	0.0504224	Prevotella	11534	0.983861	0.983861	Prevotella	trial_arm	Placebo	-0.268228	0.0874222	0.00234888	trial_armPlacebo	0.0181504	304	290	Prevotella	trial_arm	Placebo	-0.00270433	1.98641	0.998915	trial_armPlacebo	0.999325	304	122	Prevotella	1066.41	1.08475e-06	0.00144265	0.113589	0.283882	Prevotella	12.1976	12.5609	11.7965	-0.792467	3.35405	-0.177623	0.3894	0.000468459	0.00634918
5	Moraxella	7785	1.46616e-08	8.30825e-07	5	Moraxella	7730	6.16676e-07	2.0967e-05	Moraxella	7667	4.04251e-07	1.37445e-05	Moraxella	trial_arm	Placebo	0.702535	0.120263	1.33624e-08	trial_armPlacebo	7.57202e-07	304	113	Moraxella	trial_arm	Placebo	2.24647	0.381086	1.00172e-08	trial_armPlacebo	8.51461e-07	304	84	Moraxella	340.941	3.22888	0.703008	2.46602e-13	1.70155e-11	Moraxella	2.25787	1.3535	4.68579	3.08511	7.81129	0.371445	0.345	1.75916e-05	0.000320457
6	Veillonella	15373.5	6.05247e-07	2.05784e-05	6	Veillonella	15633	9.9318e-08	4.22101e-06	Veillonella	15543	1.88329e-07	8.004e-06	Veillonella	trial_arm	Placebo	-0.441799	0.0847457	3.44816e-07	trial_armPlacebo	1.17237e-05	304	290	Veillonella	trial_arm	Placebo	-3.64467	0.83859	1.895e-05	trial_armPlacebo	0.000460215	304	268	Veillonella	527.07	-0.556268	0.17761	6.11296e-05	0.000843589	Veillonella	11.3338	11.9388	10.6651	-1.22403	2.99249	-0.311024	0.318536	4.20472e-07	1.88247e-05
7	Fusobacterium	9865	0.0278721	0.100814	7	Fusobacterium	10178.5	0.0735732	0.271672	Fusobacterium	9645	0.0129366	0.0845852	Fusobacterium	trial_arm	Placebo	0.129335	0.0782989	0.0996118	trial_armPlacebo	0.249797	304	278	Fusobacterium	trial_arm	Placebo	1.74238	0.67802	0.0106551	trial_armPlacebo	0.0495053	304	164	Fusobacterium	345.304	0.416457	0.268539	0.00256202	0.0196421	Fusobacterium	10.3682	10.1562	10.5964	0.33042	3.26875	0.0678287	0.453309	0.423098	0.710291
8	Porphyromonas	13238	0.0276273	0.100814	8	Porphyromonas	13420.5	0.0146674	0.0890518	Porphyromonas	10992	0.466872	0.547367	Porphyromonas	trial_arm	Placebo	-0.116703	0.0844104	0.167818	trial_armPlacebo	0.331734	304	286	Porphyromonas	trial_arm	Placebo	0.675877	0.53255	0.20537	trial_armPlacebo	0.371414	304	226	Porphyromonas	374.524	3.14034e-05	0.00144283	0.454047	0.614005	Porphyromonas	10.378	10.782	10.0146	-0.659609	3.45744	-0.145332	0.411	0.239249	0.552605
9	Lautropia	15975	7.25172e-09	6.16396e-07	9	Lautropia	15960.5	8.64308e-09	4.89774e-07	Lautropia	16018	5.52906e-09	9.39939e-07	Lautropia	trial_arm	Placebo	-0.64332	0.0997904	4.51912e-10	trial_armPlacebo	3.84125e-08	304	257	Lautropia	trial_arm	Placebo	-2.33655	0.355044	2.06272e-10	trial_armPlacebo	3.50663e-08	304	257	Lautropia	243.183	-1.67359	0.26124	6.30065e-12	1.44915e-10	Lautropia	9.07538	9.83751	8.25261	-2.07753	5.04307	-0.363322	0.303539	2.30554e-08	1.9018e-06
10	Actinobacillus	10358	0.0929968	0.222668	10	Actinobacillus	9914.5	0.0328399	0.155716	Actinobacillus	9631	0.0122874	0.0835541	Actinobacillus	trial_arm	Placebo	0.181894	0.115734	0.117076	trial_armPlacebo	0.264635	304	145	Actinobacillus	trial_arm	Placebo	0.873858	0.512726	0.0893464	trial_armPlacebo	0.199854	304	137	Actinobacillus	284.415	5.04328e-07	0.00144269	0.798069	0.860418	Actinobacillus	3.70047	2.63585	7.38361	0.706682	9.90061	0.0729952	0.4578	0.128301	0.380657
11	Gemella	14077	0.00097604	0.00829634	11	Gemella	14439.5	0.000163013	0.00230934	Gemella	14466	0.000141839	0.00241126	Gemella	trial_arm	Placebo	-0.217543	0.061779	0.000495696	trial_armPlacebo	0.00526677	304	293	Gemella	trial_arm	Placebo	-0.460856	0.137503	0.00090562	trial_armPlacebo	0.00962221	304	293	Gemella	172.646	-7.69438e-06	0.00144265	0.216672	0.404064	Gemella	9.50026	9.8189	9.1062	-0.745358	2.34118	-0.233142	0.3668	0.00093645	0.0105687
12	Alloprevotella	12025	0.535531	0.725369	12	Alloprevotella	12098	0.474901	0.615984	Alloprevotella	9425	0.00556058	0.0429681	Alloprevotella	trial_arm	Placebo	-0.0909497	0.0934595	0.331259	trial_armPlacebo	0.493983	304	273	Alloprevotella	trial_arm	Placebo	1.62758	0.594365	0.00654151	trial_armPlacebo	0.0347518	304	127	Alloprevotella	292.223	-2.17733e-06	0.00144267	0.32566	0.548062	Alloprevotella	9.84779	9.9081	9.79592	-0.318391	3.97538	-0.0558252	0.462907	0.263212	0.569819
13	Leptotrichia	11880	0.666705	0.827689	13	Leptotrichia	11837.5	0.707987	0.786653	Leptotrichia	10701	0.268141	0.429217	Leptotrichia	trial_arm	Placebo	-0.10142	0.103115	0.326115	trial_armPlacebo	0.490615	304	260	Leptotrichia	trial_arm	Placebo	0.245885	0.776445	0.751705	trial_armPlacebo	0.887517	304	63	Leptotrichia	231.238	-5.29875e-05	0.00144316	0.665903	0.765788	Leptotrichia	9.01287	9.10669	8.8921	-0.331428	5.14305	-0.0509876	0.4686	0.0898599	0.325613
14	Rothia	14993	6.877e-06	0.000167013	14	Rothia	15063	4.55957e-06	0.000124718	Rothia	14204	0.000534168	0.00698527	Rothia	trial_arm	Placebo	-0.429019	0.0919958	4.67533e-06	trial_armPlacebo	0.000125565	304	265	Rothia	trial_arm	Placebo	-2.05362	0.589302	0.000565378	trial_armPlacebo	0.0068653	304	265	Rothia	304.57	-1.17888e-05	0.00144269	0.00768661	0.048216	Rothia	10.1344	10.673	9.32744	-1.38747	4.41896	-0.245229	0.3478	2.65554e-05	0.000569892
15	Aggregatibacter	8268	3.85425e-06	0.000109204	15	Aggregatibacter	7137.5	8.47896e-09	4.89774e-07	Aggregatibacter	7267	2.28415e-08	1.78533e-06	Aggregatibacter	trial_arm	Placebo	0.341002	0.0734725	5.17032e-06	trial_armPlacebo	0.000125565	304	146	Aggregatibacter	trial_arm	Placebo	1.45105	0.31403	5.67043e-06	trial_armPlacebo	0.000175155	304	146	Aggregatibacter	75.9428	-1.61561e-06	0.00144269	0.115198	0.283882	Aggregatibacter	3.81408	2.06063	8.05612	2.07966	8.4729	0.277632	0.369	0.00012109	0.00196939
16	Granulicatella	14695	4.05054e-05	0.000765103	16	Granulicatella	15017	6.06693e-06	0.000128922	Granulicatella	14119	0.00080207	0.0080207	Granulicatella	trial_arm	Placebo	-0.274264	0.0680034	6.97788e-05	trial_armPlacebo	0.0010784	304	282	Granulicatella	trial_arm	Placebo	-1.50671	0.490152	0.00230526	trial_armPlacebo	0.0163289	304	282	Granulicatella	187.714	-0.00011805	0.00144507	0.292726	0.53153	Granulicatella	9.80349	10.1798	9.27473	-0.791519	2.53196	-0.201363	0.355929	0.000333185	0.0046147
17	Escherichia/Shigella	11547.5	0.985128	0.992564	17	Escherichia/Shigella	10836	0.351464	0.550267	Escherichia/Shigella	10715	0.276117	0.430642	Escherichia/Shigella	trial_arm	Placebo	0.00337649	0.0056218	0.548552	trial_armPlacebo	0.734282	304	2	Escherichia/Shigella	trial_arm	Placebo	0.010734	0.0260181	0.680222	trial_armPlacebo	0.860382	304	2	Escherichia/Shigella	0.0211932	2.54876e-07	0.00144269	0.983533	NA	Escherichia/Shigella	0.356564	0.407136	0.304403	-0.140733	4.33258	-0.0260285	0.486703	0.509613	0.729273
18	ASV_52 (Neisseriaceae)	12862	0.0448345	0.136105	18	ASV_52 (Neisseriaceae)	12334	0.306448	0.531593	ASV_52 (Neisseriaceae)	12343	0.30101	0.444692	ASV_52 (Neisseriaceae)	trial_arm	Placebo	-0.101352	0.0558589	0.0706039	trial_armPlacebo	0.203435	304	107	ASV_52 (Neisseriaceae)	trial_arm	Placebo	-0.548457	0.244333	0.0255102	trial_armPlacebo	0.0903486	304	107	ASV_52 (Neisseriaceae)	32.6379	-1.82562e-06	0.00144269	0.34196	0.561792	ASV_52 (Neisseriaceae)	2.06393	2.72263	1.54606	-0.965957	7.96789	-0.122948	0.431	0.0501339	0.204716
19	Actinomyces	14148.5	0.000650321	0.00614192	19	Actinomyces	14096	0.000893341	0.0101245	Actinomyces	14209	0.000521359	0.00698527	Actinomyces	trial_arm	Placebo	-0.301099	0.0846079	0.000432572	trial_armPlacebo	0.00490249	304	236	Actinomyces	trial_arm	Placebo	-1.45453	0.516501	0.00518076	trial_armPlacebo	0.03037	304	232	Actinomyces	103.181	-1.01702e-05	0.00144269	0.0287364	0.132188	Actinomyces	8.83276	9.24295	8.28503	-1.09077	6.19484	-0.176653	0.376	0.000838927	0.00959848
20	Pseudomonas	11847.5	0.10767	0.245259	20	Pseudomonas	11217.5	0.664614	0.743319	Pseudomonas	11073	0.534029	0.605233	Pseudomonas	trial_arm	Placebo	-0.0367653	0.0301294	0.223323	trial_armPlacebo	0.369238	304	6	Pseudomonas	trial_arm	Placebo	-0.107368	0.125511	0.392982	trial_armPlacebo	0.601865	304	6	Pseudomonas	0.117972	-1.63077e-07	0.00144269	0.776899	NA	Pseudomonas	0.38631	0.505496	0.261599	-0.267797	4.45216	-0.0483529	0.472106	0.38285	0.616968
21	ASV_62 (Lachnospiraceae)	9679	0.00230111	0.0177813	21	ASV_62 (Lachnospiraceae)	8318.5	2.46879e-05	0.000390973	ASV_62 (Lachnospiraceae)	8088	6.25713e-06	0.000151959	ASV_62 (Lachnospiraceae)	trial_arm	Placebo	0.224908	0.0827453	0.00694559	trial_armPlacebo	0.0421113	304	88	ASV_62 (Lachnospiraceae)	trial_arm	Placebo	0.642077	0.216541	0.00326654	trial_armPlacebo	0.0213582	304	88	ASV_62 (Lachnospiraceae)	19.2413	5.19969e-07	0.00144269	0.185094	0.375631	ASV_62 (Lachnospiraceae)	1.66081	1.24375	2.25816	1.17653	7.3498	0.158702	0.423515	0.0389079	0.164719
22	Campylobacter	12015	0.542577	0.725369	22	Campylobacter	12038.5	0.524198	0.625395	Campylobacter	10891	0.390125	0.491269	Campylobacter	trial_arm	Placebo	-0.0654213	0.0832026	0.432315	trial_armPlacebo	0.617593	304	241	Campylobacter	trial_arm	Placebo	0.393485	0.254034	0.122441	trial_armPlacebo	0.253561	304	201	Campylobacter	40.5839	1.75149e-06	0.00144267	0.712715	0.793182	Campylobacter	7.3371	7.5121	7.10362	-0.322875	4.93478	-0.0576114	0.464107	0.202222	0.494224
23	Bergeyella	12636	0.120225	0.265431	23	Bergeyella	12544.5	0.194484	0.467851	Bergeyella	12486	0.222126	0.401716	Bergeyella	trial_arm	Placebo	-0.145205	0.0871214	0.096611	trial_armPlacebo	0.248847	304	136	Bergeyella	trial_arm	Placebo	-0.440698	0.253153	0.0827302	trial_armPlacebo	0.197162	304	99	Bergeyella	20.5348	-7.98552e-06	0.0014427	0.45413	0.614005	Bergeyella	2.98987	3.61733	2.49935	-0.854092	6.9514	-0.121291	0.4442	0.164263	0.416475
24	ASV_68 (Prevotellaceae)	12124	0.221251	0.358215	24	ASV_68 (Prevotellaceae)	11059.5	0.52235	0.625395	ASV_68 (Prevotellaceae)	10972	0.451042	0.53248	ASV_68 (Prevotellaceae)	trial_arm	Placebo	-0.0606215	0.0482052	0.209519	trial_armPlacebo	0.361161	304	44	ASV_68 (Prevotellaceae)	trial_arm	Placebo	-0.232103	0.200482	0.247891	trial_armPlacebo	0.425672	304	44	ASV_68 (Prevotellaceae)	16.6443	-9.88276e-07	0.00144269	0.390635	0.573485	ASV_68 (Prevotellaceae)	0.895948	1.03437	0.767516	-0.322413	6.94505	-0.0433272	0.4742	0.364512	0.621835
25	ASV_77 (Carnobacteriaceae)	13114.5	0.0276999	0.100814	25	ASV_77 (Carnobacteriaceae)	12632	0.158077	0.425548	ASV_77 (Carnobacteriaceae)	12578	0.179933	0.392161	ASV_77 (Carnobacteriaceae)	trial_arm	Placebo	-0.163334	0.0714221	0.0228945	trial_armPlacebo	0.0905301	304	146	ASV_77 (Carnobacteriaceae)	trial_arm	Placebo	-0.53728	0.234883	0.0228614	trial_armPlacebo	0.0828678	304	146	ASV_77 (Carnobacteriaceae)	26.4526	2.74257e-06	0.00144269	0.378192	0.573485	ASV_77 (Carnobacteriaceae)	3.76923	7.19122	2.68897	-0.866582	7.81093	-0.109455	0.4156	0.0595041	0.240771
26	Enterococcus	11775	0.0870364	0.217591	26	Enterococcus	11083.5	0.542825	0.628268	Enterococcus	10909	0.403212	0.503136	Enterococcus	trial_arm	Placebo	-0.0195061	0.0130029	0.134625	trial_armPlacebo	0.293414	304	3	Enterococcus	trial_arm	Placebo	-0.0842449	0.0617878	0.173755	trial_armPlacebo	0.322536	304	3	Enterococcus	0.0735463	-3.54138e-07	0.0014427	0.862475	NA	Enterococcus	0.368258	0.418044	0.31447	-0.166284	4.53996	-0.0299401	0.484103	0.47043	0.693011
27	Dolosigranulum	11323	0.481088	0.675909	27	Dolosigranulum	10624	0.226859	0.482074	Dolosigranulum	10507	0.17366	0.383404	Dolosigranulum	trial_arm	Placebo	-0.0038296	0.0408876	0.92544	trial_armPlacebo	0.970213	304	19	Dolosigranulum	trial_arm	Placebo	0.0208626	0.111029	0.85108	trial_armPlacebo	0.915719	304	19	Dolosigranulum	1.47586	-8.73508e-07	0.00144269	0.885285	0.925525	Dolosigranulum	0.559377	0.545567	0.576585	-0.048502	4.96182	-0.0066345	0.496701	0.562275	0.78218
28	Corynebacterium	12227	0.296515	0.471099	28	Corynebacterium	11319.5	0.764	0.80872	Corynebacterium	11174	0.624095	0.688936	Corynebacterium	trial_arm	Placebo	-0.143766	0.0834581	0.0859813	trial_armPlacebo	0.228388	304	104	Corynebacterium	trial_arm	Placebo	-0.369889	0.277281	0.183214	trial_armPlacebo	0.334907	304	91	Corynebacterium	20.5568	-6.49597e-06	0.0014427	0.00232335	0.0196421	Corynebacterium	2.02433	2.07083	1.9727	-0.541041	6.9666	-0.0705105	0.465107	0.290908	0.570627
29	Streptobacillus	8983.5	1.53573e-05	0.000326342	29	Streptobacillus	8057	5.13546e-06	0.000124718	Streptobacillus	8022	4.15162e-06	0.000117629	Streptobacillus	trial_arm	Placebo	0.301238	0.0794692	0.000181418	trial_armPlacebo	0.00251147	304	80	Streptobacillus	trial_arm	Placebo	0.844061	0.208412	6.51767e-05	trial_armPlacebo	0.00123111	304	78	Streptobacillus	12.067	3.20195e-06	0.00144269	0.041785	0.168361	Streptobacillus	1.50573	0.986434	2.26582	1.66871	6.42736	0.236942	0.3948	0.010117	0.0594513
30	Oribacterium	14352	9.07232e-05	0.00140209	30	Oribacterium	14414.5	0.000185413	0.00242464	Oribacterium	14400	0.000200168	0.0030935	Oribacterium	trial_arm	Placebo	-0.330489	0.080118	4.79746e-05	trial_armPlacebo	0.000906188	304	151	Oribacterium	trial_arm	Placebo	-0.979548	0.248292	9.92283e-05	trial_armPlacebo	0.00153353	304	137	Oribacterium	17.1405	-6.80469e-06	0.00144269	0.00873382	0.0502195	Oribacterium	4.26553	6.44793	2.37742	-2.01523	6.88962	-0.297843	0.363527	0.000588485	0.00677822
31	ASV_112 (Pasteurellaceae)	11316	0.416795	0.605599	31	ASV_112 (Pasteurellaceae)	10742.5	0.291977	0.531593	ASV_112 (Pasteurellaceae)	10660	0.245698	0.41859	ASV_112 (Pasteurellaceae)	trial_arm	Placebo	0.0125506	0.0231455	0.588048	trial_armPlacebo	0.768986	304	15	ASV_112 (Pasteurellaceae)	trial_arm	Placebo	0.1079	0.131827	0.413718	trial_armPlacebo	0.627965	304	15	ASV_112 (Pasteurellaceae)	4.34433	1.89957e-07	0.00144269	0.422948	0.595579	ASV_112 (Pasteurellaceae)	0.485924	0.47077	0.503635	-0.0455662	5.15152	-0.00732526	0.4962	0.527674	0.745653
32	Stomatobaculum	11428	0.858	0.992564	32	Stomatobaculum	10584	0.207581	0.475166	Stomatobaculum	10430	0.144008	0.354801	Stomatobaculum	trial_arm	Placebo	0.0145861	0.0810704	0.857336	trial_armPlacebo	0.941638	304	122	Stomatobaculum	trial_arm	Placebo	0.239657	0.279709	0.39223	trial_armPlacebo	0.601865	304	120	Stomatobaculum	12.3239	-1.18909e-06	0.00144269	0.587948	0.699455	Stomatobaculum	2.52616	2.439	2.62704	-0.0452024	6.85077	-0.00545023	0.4958	0.691987	0.863011
33	Lachnoanaerobaculum	13196.5	0.024054	0.099736	33	Lachnoanaerobaculum	13181.5	0.0332746	0.155716	Lachnoanaerobaculum	13209	0.0304288	0.129323	Lachnoanaerobaculum	trial_arm	Placebo	-0.183064	0.0772164	0.0183775	trial_armPlacebo	0.082215	304	166	Lachnoanaerobaculum	trial_arm	Placebo	-0.555976	0.234029	0.0181409	trial_armPlacebo	0.0734276	304	164	Lachnoanaerobaculum	12.6953	-4.61016e-06	0.00144269	0.140996	0.335473	Lachnoanaerobaculum	5.42196	6.15583	3.36707	-1.0977	6.38954	-0.171083	0.410318	0.0240831	0.118351
34	ASV_120 (Pasteurellaceae)	11697	0.427461	0.615833	34	ASV_120 (Pasteurellaceae)	11042.5	0.507923	0.625395	ASV_120 (Pasteurellaceae)	10876	0.379419	0.489474	ASV_120 (Pasteurellaceae)	trial_arm	Placebo	-0.0224329	0.0241922	0.354524	trial_armPlacebo	0.522306	304	6	ASV_120 (Pasteurellaceae)	trial_arm	Placebo	-0.0719536	0.0915446	0.432487	trial_armPlacebo	0.644936	304	6	ASV_120 (Pasteurellaceae)	0.837728	-5.23447e-08	0.00144269	0.462728	0.614005	ASV_120 (Pasteurellaceae)	0.381996	0.464803	0.301661	-0.160578	4.56117	-0.0288947	0.482104	0.472958	0.697988
35	ASV_126 (Chloroplast)	11544.5	0.978393	0.992564	35	ASV_126 (Chloroplast)	10719	0.278128	0.531593	ASV_126 (Chloroplast)	10579	0.205308	0.401537	ASV_126 (Chloroplast)	trial_arm	Placebo	0.006963	0.0325758	0.830888	trial_armPlacebo	0.941638	304	6	ASV_126 (Chloroplast)	trial_arm	Placebo	0.0270103	0.0773206	0.727086	trial_armPlacebo	0.887517	304	6	ASV_126 (Chloroplast)	0.136005	3.93015e-07	0.0014427	0.941228	NA	ASV_126 (Chloroplast)	0.417058	0.419412	0.415646	0.0164104	4.39292	0.00213978	0.4984	0.583419	0.778594
36	Mannheimia	11370	0.68346	0.831665	36	Mannheimia	10509	0.174292	0.445202	Mannheimia	12184	0.408371	0.503136	Mannheimia	trial_arm	Placebo	0.0146059	0.0472353	0.75737	trial_armPlacebo	0.900373	304	38	Mannheimia	trial_arm	Placebo	0.0667397	0.158005	0.673041	trial_armPlacebo	0.860382	304	38	Mannheimia	4.6418	-8.30243e-07	0.00144269	0.615625	0.719969	Mannheimia	0.785189	0.783416	0.786401	0.0387399	5.97367	0.00506193	0.497101	0.55301	0.771402
37	TM7x (Saccharimonadaceae)	12774	0.066956	0.186599	37	TM7x (Saccharimonadaceae)	12128.5	0.450558	0.612759	TM7x (Saccharimonadaceae)	10326	0.11032	0.317125	TM7x (Saccharimonadaceae)	trial_arm	Placebo	-0.150318	0.0716847	0.0368315	trial_armPlacebo	0.13322	304	115	TM7x (Saccharimonadaceae)	trial_arm	Placebo	-0.256125	0.162358	0.115719	trial_armPlacebo	0.245903	304	96	TM7x (Saccharimonadaceae)	7.90584	-4.10218e-06	0.00144269	0.063173	0.207568	TM7x (Saccharimonadaceae)	2.32703	2.75421	1.96614	-0.848925	6.49756	-0.12349	0.440512	0.156983	0.401102
38	Tropheryma	11308	0.401012	0.58769	38	Tropheryma	10432	0.144496	0.409405	Tropheryma	9932	0.0347762	0.144194	Tropheryma	trial_arm	Placebo	0.0224851	0.0470608	0.633146	trial_armPlacebo	0.809285	304	15	Tropheryma	trial_arm	Placebo	0.070385	0.112479	0.531944	trial_armPlacebo	0.74736	304	15	Tropheryma	1.65887	-5.32507e-07	0.00144269	0.98639	0.98639	Tropheryma	0.476152	0.438664	0.513533	0.014337	4.89171	0.00221886	0.4984	0.50547	0.736047
39	Solobacterium	11130.5	0.529371	0.725369	39	Solobacterium	10186	0.0751094	0.271672	Solobacterium	10334	0.112668	0.317125	Solobacterium	trial_arm	Placebo	0.0595604	0.0644826	0.356397	trial_armPlacebo	0.522306	304	114	Solobacterium	trial_arm	Placebo	0.167414	0.158409	0.291427	trial_armPlacebo	0.485712	304	114	Solobacterium	4.41138	3.2706e-06	0.00144269	0.179072	0.375631	Solobacterium	2.27974	2.24475	2.32965	0.0990819	5.9469	0.0143563	0.493301	0.63516	0.825738
40	Peptostreptococcus	11077	0.500345	0.697202	40	Peptostreptococcus	10298.5	0.102496	0.335082	Peptostreptococcus	12391	0.272679	0.429217	Peptostreptococcus	trial_arm	Placebo	0.0561491	0.078978	0.477666	trial_armPlacebo	0.665601	304	138	Peptostreptococcus	trial_arm	Placebo	0.129765	0.163937	0.429241	trial_armPlacebo	0.644936	304	138	Peptostreptococcus	6.81192	3.95897e-06	0.00144269	0.37934	0.573485	Peptostreptococcus	3.14146	3.16092	3.11137	0.113478	6.13374	0.0182337	0.4894	0.654631	0.845262
41	Abiotrophia	13075.5	0.00885676	0.047867	41	Abiotrophia	12490	0.220018	0.479526	Abiotrophia	8980	0.000798298	0.0080207	Abiotrophia	trial_arm	Placebo	-0.20609	0.0692794	0.0031687	trial_armPlacebo	0.022445	304	76	Abiotrophia	trial_arm	Placebo	-0.544548	0.185827	0.00364354	trial_armPlacebo	0.0229408	304	76	Abiotrophia	7.12529	-3.02131e-06	0.00144269	0.0439492	0.168361	Abiotrophia	1.43563	1.80947	1.06741	-0.960968	6.41947	-0.140328	0.431	0.0543822	0.195719
42	Oceanivirga	10252	0.000221555	0.00269031	42	Oceanivirga	9054.5	0.00112243	0.0119258	Oceanivirga	10106	0.0595822	0.224139	Oceanivirga	trial_arm	Placebo	0.143243	0.0517681	0.00600619	trial_armPlacebo	0.0392712	304	23	Oceanivirga	trial_arm	Placebo	0.389076	0.121902	0.00156327	trial_armPlacebo	0.0120798	304	23	Oceanivirga	1.70248	-7.937e-07	0.00144269	0.0045523	0.0314109	Oceanivirga	0.63	0.454598	0.833674	0.51443	5.14281	0.0838375	0.4552	0.19388	0.404408
43	ASV_157 (Absconditabacteriales_(SR1))	10836	0.0341583	0.120977	43	ASV_157 (Absconditabacteriales_(SR1))	10213.5	0.0810742	0.281278	ASV_157 (Absconditabacteriales_(SR1))	11472	0.919437	0.941592	ASV_157 (Absconditabacteriales_(SR1))	trial_arm	Placebo	0.0707477	0.0309373	0.0228988	trial_armPlacebo	0.0905301	304	21	ASV_157 (Absconditabacteriales_(SR1))	trial_arm	Placebo	0.209174	0.0968383	0.0315567	trial_armPlacebo	0.10122	304	21	ASV_157 (Absconditabacteriales_(SR1))	1.21009	1.24666e-06	0.0014427	0.071444	0.224074	ASV_157 (Absconditabacteriales_(SR1))	0.552454	0.499101	0.610349	0.225116	4.85725	0.0414693	0.479904	0.405325	0.618574
44	ASV_163 (Chloroplast)	12147.5	0.108203	0.245259	44	ASV_163 (Chloroplast)	11652	0.894565	0.910635	ASV_163 (Chloroplast)	10596	0.213357	0.401537	ASV_163 (Chloroplast)	trial_arm	Placebo	-0.0845274	0.0410936	0.0405499	trial_armPlacebo	0.143614	304	26	ASV_163 (Chloroplast)	trial_arm	Placebo	-0.227227	0.115465	0.0499916	trial_armPlacebo	0.146527	304	26	ASV_163 (Chloroplast)	1.57879	-1.46253e-06	0.00144269	0.5085	0.66201	ASV_163 (Chloroplast)	0.641235	0.769185	0.504698	-0.366357	5.25735	-0.0630745	0.467906	0.313923	0.551571
45	Bordetella	11396	0.152531	0.286562	45	Bordetella	10727.5	0.28307	0.531593	Bordetella	11452	0.898747	0.929175	Bordetella	trial_arm	Placebo	0.0160737	0.0140098	0.252156	trial_armPlacebo	0.404401	304	2	Bordetella	trial_arm	Placebo	0.118878	0.0686274	0.0842546	trial_armPlacebo	0.197162	304	2	Bordetella	1.05255	3.71438e-07	0.0014427	0.190894	0.376333	Bordetella	0.333058	0.359526	0.313989	0.0176573	4.42541	0.00326763	0.4979	0.521018	0.728096
46	ASV_180 (Carnobacteriaceae)	12288.5	0.0860765	0.217591	46	ASV_180 (Carnobacteriaceae)	11727.5	0.817235	0.844594	ASV_180 (Carnobacteriaceae)	10740	0.29076	0.441332	ASV_180 (Carnobacteriaceae)	trial_arm	Placebo	-0.0591273	0.035828	0.099919	trial_armPlacebo	0.249797	304	36	ASV_180 (Carnobacteriaceae)	trial_arm	Placebo	-0.259484	0.152241	0.0893306	trial_armPlacebo	0.199854	304	36	ASV_180 (Carnobacteriaceae)	5.02425	-9.43856e-07	0.00144269	0.318076	0.548062	ASV_180 (Carnobacteriaceae)	0.778646	0.916597	0.638254	-0.413188	5.94222	-0.0616792	0.466107	0.29065	0.541805
47	ASV_182 (Prevotellaceae)	11603	0.876144	0.992564	47	ASV_182 (Prevotellaceae)	10883.5	0.384483	0.568366	ASV_182 (Prevotellaceae)	9718	0.0168373	0.0987016	ASV_182 (Prevotellaceae)	trial_arm	Placebo	-0.000799156	0.0363599	0.982479	trial_armPlacebo	0.988293	304	21	ASV_182 (Prevotellaceae)	trial_arm	Placebo	0.00211448	0.124703	0.986483	trial_armPlacebo	0.999325	304	21	ASV_182 (Prevotellaceae)	1.71878	-1.02913e-07	0.00144269	0.927849	0.955546	ASV_182 (Prevotellaceae)	0.57307	0.642532	0.517493	-0.102827	5.21376	-0.0175117	0.489102	0.536017	0.749727
48	ASV_187 (Absconditabacteriales_(SR1))	10915.5	0.0227085	0.0965112	48	ASV_187 (Absconditabacteriales_(SR1))	9801.5	0.0224545	0.119289	ASV_187 (Absconditabacteriales_(SR1))	7310	3.15058e-08	1.78533e-06	ASV_187 (Absconditabacteriales_(SR1))	trial_arm	Placebo	0.0705032	0.0261162	0.00733356	trial_armPlacebo	0.0421113	304	14	ASV_187 (Absconditabacteriales_(SR1))	trial_arm	Placebo	0.236484	0.0875276	0.00728581	trial_armPlacebo	0.037533	304	14	ASV_187 (Absconditabacteriales_(SR1))	0.896839	8.04133e-07	0.0014427	0.162138	0.360887	ASV_187 (Absconditabacteriales_(SR1))	0.481137	0.408129	0.568169	0.249738	4.83363	0.0481787	0.475505	0.36032	0.583109
49	Treponema	7833	7.52898e-12	1.27993e-09	49	Treponema	5929	2.17253e-13	3.6933e-11	Treponema	10466	0.157348	0.37036	Treponema	trial_arm	Placebo	0.491629	0.0697411	1.22598e-11	trial_armPlacebo	2.08417e-09	304	63	Treponema	trial_arm	Placebo	3.18926	0.572704	5.67362e-08	trial_armPlacebo	3.21505e-06	304	10	Treponema	7.44195	5.03895	0.700771	2.69075e-12	9.28309e-11	Treponema	1.21635	0.560961	2.20502	2.28209	5.69793	0.351226	0.3448	0.000180201	0.00172211
50	Eikenella	12055	0.166977	0.286728	50	Eikenella	11438.5	0.884762	0.906081	Eikenella	11216	0.663387	0.709282	Eikenella	trial_arm	Placebo	-0.0379852	0.032614	0.245063	trial_armPlacebo	0.396769	304	25	Eikenella	trial_arm	Placebo	-0.0345446	0.15209	0.820474	trial_armPlacebo	0.905718	304	25	Eikenella	2.4908	-4.90931e-08	0.00144269	0.386513	0.573485	Eikenella	0.615486	0.727193	0.513957	-0.320563	5.54264	-0.0518892	0.4732	0.405008	0.648688
51	ASV_203 (Prevotellaceae)	11454	0.700066	0.844052	51	ASV_203 (Prevotellaceae)	10978.5	0.455887	0.615086	ASV_203 (Prevotellaceae)	10855	0.364738	0.482485	ASV_203 (Prevotellaceae)	trial_arm	Placebo	0.0201906	0.0195808	0.303299	trial_armPlacebo	0.464513	304	11	ASV_203 (Prevotellaceae)	trial_arm	Placebo	0.0784951	0.107033	0.4639	trial_armPlacebo	0.668331	304	11	ASV_203 (Prevotellaceae)	0.695816	2.54575e-07	0.00144269	0.401966	NA	ASV_203 (Prevotellaceae)	0.467119	0.499246	0.434059	-0.0029749	4.73237	-0.000673498	0.4997	0.558367	0.768336
52	ASV_205 (Clostridia_UCG-014)	9947	6.82211e-05	0.00115976	52	ASV_205 (Clostridia_UCG-014)	8216	1.34505e-05	0.000254065	ASV_205 (Clostridia_UCG-014)	8358	3.11162e-05	0.000587751	ASV_205 (Clostridia_UCG-014)	trial_arm	Placebo	0.168214	0.0465679	0.000355409	trial_armPlacebo	0.00431568	304	31	ASV_205 (Clostridia_UCG-014)	trial_arm	Placebo	0.386527	0.0973257	8.93566e-05	trial_armPlacebo	0.00151906	304	31	ASV_205 (Clostridia_UCG-014)	1.46779	2.24837e-06	0.0014427	0.0195053	0.0961331	ASV_205 (Clostridia_UCG-014)	0.708157	0.458468	0.989809	0.673282	4.93575	0.127045	0.442	0.122581	0.303446
53	ASV_209 (Clostridia_UCG-014)	10415	0.00422165	0.0276031	53	ASV_209 (Clostridia_UCG-014)	9180.5	0.00197945	0.0186948	ASV_209 (Clostridia_UCG-014)	8965	0.000743646	0.0080207	ASV_209 (Clostridia_UCG-014)	trial_arm	Placebo	0.128434	0.0391191	0.00114705	trial_armPlacebo	0.0102631	304	30	ASV_209 (Clostridia_UCG-014)	trial_arm	Placebo	0.298843	0.0911817	0.00116968	trial_armPlacebo	0.00994225	304	30	ASV_209 (Clostridia_UCG-014)	0.98881	2.00444e-06	0.00144269	0.0422419	0.168361	ASV_209 (Clostridia_UCG-014)	0.686949	0.549138	0.835185	0.464646	4.86924	0.0872975	0.4566	0.238535	0.473949
54	F0058 (Paludibacteraceae)	14428.5	2.62077e-07	1.11383e-05	54	F0058 (Paludibacteraceae)	14140	0.000723249	0.00878231	F0058 (Paludibacteraceae)	13888	0.00228379	0.0204339	F0058 (Paludibacteraceae)	trial_arm	Placebo	-0.339366	0.0643959	2.60097e-07	trial_armPlacebo	1.10541e-05	304	68	F0058 (Paludibacteraceae)	trial_arm	Placebo	-0.70374	0.136708	4.75917e-07	trial_armPlacebo	2.02265e-05	304	68	F0058 (Paludibacteraceae)	4.57954	-4.24929e-06	0.0014427	3.00915e-06	5.19079e-05	F0058 (Paludibacteraceae)	1.29228	2.04917	0.683985	-1.84395	5.67989	-0.299023	0.366327	0.00126559	0.0107022
55	ASV_214 (Pasteurellaceae)	11002	0.0272079	0.100814	55	ASV_214 (Pasteurellaceae)	10785	0.318111	0.53355	ASV_214 (Pasteurellaceae)	10676	0.254294	0.421506	ASV_214 (Pasteurellaceae)	trial_arm	Placebo	0.0339188	0.0143896	0.0190527	trial_armPlacebo	0.0830501	304	11	ASV_214 (Pasteurellaceae)	trial_arm	Placebo	0.246692	0.100545	0.0147103	trial_armPlacebo	0.0646064	304	11	ASV_214 (Pasteurellaceae)	3.58936	3.57081e-07	0.0014427	0.0586505	0.202344	ASV_214 (Pasteurellaceae)	0.437514	0.407828	0.46581	0.1429	4.83628	0.0252206	0.484503	0.397121	0.62269
56	ASV_216 (Prevotellaceae)	11465	0.78182	0.933461	56	ASV_216 (Prevotellaceae)	11006.5	0.478293	0.615984	ASV_216 (Prevotellaceae)	10883	0.384393	0.489474	ASV_216 (Prevotellaceae)	trial_arm	Placebo	0.005197	0.0261261	0.842459	trial_armPlacebo	0.941638	304	17	ASV_216 (Prevotellaceae)	trial_arm	Placebo	0.0217654	0.0911558	0.811444	trial_armPlacebo	0.904465	304	17	ASV_216 (Prevotellaceae)	0.537389	6.1664e-07	0.00144269	0.931389	NA	ASV_216 (Prevotellaceae)	0.517474	0.517583	0.517474	-0.00912293	4.75852	-0.00133965	0.4994	0.594468	0.79054
57	Conchiformibius	11756	0.667083	0.827689	57	Conchiformibius	10824.5	0.343876	0.546345	Conchiformibius	10885	0.385821	0.489474	Conchiformibius	trial_arm	Placebo	-0.0340662	0.0377998	0.368185	trial_armPlacebo	0.53497	304	46	Conchiformibius	trial_arm	Placebo	0.0238356	0.170407	0.888853	trial_armPlacebo	0.93854	304	46	Conchiformibius	4.94776	-7.42414e-07	0.00144269	0.753973	0.82578	Conchiformibius	0.953069	1.00996	0.880173	-0.113796	6.04435	-0.0163484	0.491902	0.560203	0.761092
58	Hydrogenophaga	11604	0.860808	0.992564	58	Hydrogenophaga	10821.5	0.341798	0.546345	Hydrogenophaga	10596	0.213357	0.401537	Hydrogenophaga	trial_arm	Placebo	0.00204167	0.0299209	0.945643	trial_armPlacebo	0.974299	304	17	Hydrogenophaga	trial_arm	Placebo	0.0119617	0.0757328	0.874605	trial_armPlacebo	0.933165	304	17	Hydrogenophaga	0.586779	2.26414e-07	0.00144269	0.983811	NA	Hydrogenophaga	0.523357	0.592672	0.459979	-0.135494	4.64787	-0.0271649	0.485103	0.523534	0.742683
59	Catonella	10970	0.360583	0.537711	59	Catonella	9958.5	0.037809	0.15874	Catonella	9843	0.0259401	0.119184	Catonella	trial_arm	Placebo	0.0674846	0.0623843	0.280224	trial_armPlacebo	0.442415	304	97	Catonella	trial_arm	Placebo	0.315554	0.166838	0.0595301	trial_armPlacebo	0.168669	304	67	Catonella	5.53655	-2.31755e-07	0.00144269	0.984611	0.98639	Catonella	1.88326	1.80466	1.96627	0.249422	6.17667	0.0387573	0.483103	0.567128	0.779723
60	Candidatus_Saccharimonas	13724.5	0.000218616	0.00269031	60	Candidatus_Saccharimonas	13053	0.0498305	0.197004	Candidatus_Saccharimonas	12988	0.0606495	0.224139	Candidatus_Saccharimonas	trial_arm	Placebo	-0.221933	0.0587782	0.000192054	trial_armPlacebo	0.00251147	304	78	Candidatus_Saccharimonas	trial_arm	Placebo	-0.508194	0.147352	0.00064305	trial_armPlacebo	0.0072879	304	73	Candidatus_Saccharimonas	4.30658	-7.14056e-06	0.0014427	0.000758627	0.00747789	Candidatus_Saccharimonas	1.47554	2.06531	0.988648	-1.40095	5.6804	-0.217066	0.391	0.0147965	0.0752087
61	ASV_239 (Prevotellaceae)	11449	0.790389	0.933461	61	ASV_239 (Prevotellaceae)	10965.5	0.445732	0.612078	ASV_239 (Prevotellaceae)	10767	0.30715	0.444692	ASV_239 (Prevotellaceae)	trial_arm	Placebo	0.00487633	0.0347953	0.88864	trial_armPlacebo	0.94418	304	27	ASV_239 (Prevotellaceae)	trial_arm	Placebo	0.0301609	0.100879	0.765161	trial_armPlacebo	0.887517	304	27	ASV_239 (Prevotellaceae)	1.677	1.2203e-07	0.00144269	0.580676	0.699455	ASV_239 (Prevotellaceae)	0.634937	0.686134	0.587861	-0.0839609	5.10742	-0.015775	0.4932	0.515939	0.740221
62	ASV_242 (Chloroplast)	11242	0.0420286	0.132312	62	ASV_242 (Chloroplast)	10373	0.124451	0.377797	ASV_242 (Chloroplast)	10228	0.0845899	0.263649	ASV_242 (Chloroplast)	trial_arm	Placebo	0.0386223	0.022744	0.0905139	trial_armPlacebo	0.236729	304	4	ASV_242 (Chloroplast)	trial_arm	Placebo	0.122051	0.0610006	0.0463077	trial_armPlacebo	0.138111	304	4	ASV_242 (Chloroplast)	0.333108	2.88685e-07	0.0014427	0.417482	NA	ASV_242 (Chloroplast)	0.356036	0.38039	0.331793	0.0738235	4.4737	0.0130217	0.4916	0.486314	0.709225
63	Mogibacterium	12676	0.0428714	0.132512	63	Mogibacterium	11951.5	0.600623	0.680707	Mogibacterium	11822	0.723094	0.768287	Mogibacterium	trial_arm	Placebo	-0.0799897	0.0420736	0.0582295	trial_armPlacebo	0.190366	304	67	Mogibacterium	trial_arm	Placebo	-0.206076	0.137424	0.134771	trial_armPlacebo	0.266408	304	67	Mogibacterium	2.26907	-1.59983e-06	0.00144269	0.314022	0.548062	Mogibacterium	1.28406	1.56255	1.04586	-0.759387	5.6496	-0.121574	0.4428	0.184788	0.413323
64	Atopobium	13626	0.000718491	0.0064286	64	Atopobium	13384.5	0.0166613	0.0976696	Atopobium	13287	0.0234355	0.119184	Atopobium	trial_arm	Placebo	-0.22029	0.0699265	0.00179448	trial_armPlacebo	0.0145267	304	88	Atopobium	trial_arm	Placebo	-0.427372	0.175047	0.0152015	trial_armPlacebo	0.0646064	304	87	Atopobium	3.77839	-1.05251e-06	0.00144269	0.0463604	0.168361	Atopobium	1.65601	2.32225	1.12329	-1.40603	5.8867	-0.220377	0.40072	0.0271621	0.113008
65	Selenomonas	10912	0.231224	0.370831	65	Selenomonas	10002	0.0433466	0.175451	Selenomonas	9842	0.0258531	0.119184	Selenomonas	trial_arm	Placebo	0.0679407	0.0629158	0.281063	trial_armPlacebo	0.442415	304	60	Selenomonas	trial_arm	Placebo	0.235012	0.152275	0.123798	trial_armPlacebo	0.253561	304	47	Selenomonas	2.35312	1.25228e-06	0.00144269	0.406374	0.584163	Selenomonas	1.17401	1.08263	1.28848	0.361718	5.57555	0.0580309	0.473705	0.50288	0.718136
66	ASV_260 (Neisseriaceae)	11922	0.0986918	0.233022	66	ASV_260 (Neisseriaceae)	11327.5	0.771891	0.810009	ASV_260 (Neisseriaceae)	11179	0.62872	0.689564	ASV_260 (Neisseriaceae)	trial_arm	Placebo	-0.0279672	0.0176256	0.113618	trial_armPlacebo	0.263676	304	9	ASV_260 (Neisseriaceae)	trial_arm	Placebo	-0.135359	0.0831912	0.104762	trial_armPlacebo	0.231292	304	9	ASV_260 (Neisseriaceae)	0.465584	-2.68282e-07	0.00144269	0.415223	NA	ASV_260 (Neisseriaceae)	0.444506	0.547778	0.345228	-0.249528	4.64921	-0.0468722	0.4734	0.385178	0.591072
67	Cardiobacterium	12599	0.0399813	0.132312	67	Cardiobacterium	12025.5	0.535143	0.628268	Cardiobacterium	11911	0.638013	0.690842	Cardiobacterium	trial_arm	Placebo	-0.0831463	0.041769	0.0474237	trial_armPlacebo	0.161241	304	54	Cardiobacterium	trial_arm	Placebo	-0.175262	0.127266	0.169492	trial_armPlacebo	0.322536	304	50	Cardiobacterium	2.12898	7.30851e-07	0.00144269	0.100262	0.276724	Cardiobacterium	1.04141	1.28553	0.810797	-0.652418	5.50535	-0.107844	0.4466	0.222066	0.459781
68	ASV_280 (Absconditabacteriales_(SR1))	11011	0.00683069	0.041472	68	ASV_280 (Absconditabacteriales_(SR1))	9963	0.0382843	0.15874	ASV_280 (Absconditabacteriales_(SR1))	9889	0.0302293	0.129323	ASV_280 (Absconditabacteriales_(SR1))	trial_arm	Placebo	0.0541798	0.0222265	0.0153611	trial_armPlacebo	0.0725386	304	7	ASV_280 (Absconditabacteriales_(SR1))	trial_arm	Placebo	0.146567	0.053344	0.00636434	trial_armPlacebo	0.0347518	304	7	ASV_280 (Absconditabacteriales_(SR1))	0.255504	4.36805e-07	0.0014427	0.476641	NA	ASV_280 (Absconditabacteriales_(SR1))	0.410037	0.387012	0.433707	0.104879	4.48994	0.0180753	0.489902	0.494748	0.705787
69	ASV_283 (Prevotellaceae)	11990.5	0.0887261	0.218601	69	ASV_283 (Prevotellaceae)	11286	0.730783	0.791294	ASV_283 (Prevotellaceae)	11135	0.58854	0.658236	ASV_283 (Prevotellaceae)	trial_arm	Placebo	-0.0325424	0.0232751	0.16309	trial_armPlacebo	0.328693	304	12	ASV_283 (Prevotellaceae)	trial_arm	Placebo	-0.106686	0.0711373	0.134732	trial_armPlacebo	0.266408	304	12	ASV_283 (Prevotellaceae)	0.732628	-4.08846e-07	0.00144269	0.543264	0.674862	ASV_283 (Prevotellaceae)	0.436054	0.573138	0.312152	-0.29052	4.61272	-0.0580761	0.468906	0.427672	0.665359
70	Comamonas	10772	0.0131159	0.063706	70	Comamonas	9777.5	0.0206748	0.113378	Comamonas	9812	0.0233558	0.119184	Comamonas	trial_arm	Placebo	0.0525973	0.0219391	0.0171179	trial_armPlacebo	0.0786496	304	18	Comamonas	trial_arm	Placebo	0.236299	0.0812687	0.00391163	trial_armPlacebo	0.0237492	304	18	Comamonas	0.847121	9.44386e-07	0.00144269	0.185015	0.375631	Comamonas	0.525235	0.452172	0.612145	0.268749	4.70899	0.0530071	0.4726	0.392701	0.620421
71	Capnocytophaga	13805	0.000342154	0.00353463	71	Capnocytophaga	13723.5	0.00455964	0.0387569	Capnocytophaga	13259	0.0257663	0.119184	Capnocytophaga	trial_arm	Placebo	-0.283552	0.0694308	5.67656e-05	trial_armPlacebo	0.000965014	304	95	Capnocytophaga	trial_arm	Placebo	-0.608544	0.195037	0.0019823	trial_armPlacebo	0.0146518	304	34	Capnocytophaga	5.37992	-6.55134e-06	0.0014427	0.00024549	0.00282313	Capnocytophaga	1.78673	2.4322	1.26071	-1.39137	5.90818	-0.21362	0.40152	0.0116674	0.0657694
72	ASV_286 (Chloroplast)	11544.5	0.978393	0.992564	72	ASV_286 (Chloroplast)	10780.5	0.315281	0.53355	ASV_286 (Chloroplast)	10652	0.241477	0.41859	ASV_286 (Chloroplast)	trial_arm	Placebo	-0.00104601	0.0226259	0.963157	trial_armPlacebo	0.980459	304	6	ASV_286 (Chloroplast)	trial_arm	Placebo	0.00476983	0.0780452	0.951307	trial_armPlacebo	0.980135	304	6	ASV_286 (Chloroplast)	0.0443083	1.83386e-07	0.00144269	0.842522	NA	ASV_286 (Chloroplast)	0.402668	0.419341	0.379831	0.0154692	4.46149	0.00262475	0.4982	0.581781	0.780261
73	Kingella	12133	0.195627	0.322879	73	Kingella	11210	0.657564	0.740303	Kingella	11300	0.744715	0.786345	Kingella	trial_arm	Placebo	-0.0588155	0.0482405	0.223715	trial_armPlacebo	0.369238	304	40	Kingella	trial_arm	Placebo	-0.0353204	0.170186	0.835728	trial_armPlacebo	0.911754	304	25	Kingella	2.76237	9.20031e-07	0.00144269	0.35457	0.568961	Kingella	0.854208	0.9803	0.716659	-0.391871	5.70707	-0.0623776	0.469306	0.387347	0.620942
74	Butyrivibrio	11314	0.596836	0.762873	74	Butyrivibrio	10594.5	0.212427	0.475166	Butyrivibrio	10363	0.121509	0.327883	Butyrivibrio	trial_arm	Placebo	0.00640077	0.0418511	0.878547	trial_armPlacebo	0.94418	304	39	Butyrivibrio	trial_arm	Placebo	0.0407459	0.0997612	0.683244	trial_armPlacebo	0.860382	304	39	Butyrivibrio	1.1609	2.76101e-07	0.00144269	0.547714	0.674862	Butyrivibrio	0.820008	0.820031	0.819889	-0.0181427	5.0384	-0.00352474	0.4981	0.565572	0.781333
75	ASV_307 (Veillonellaceae)	10550	0.00300468	0.0214943	75	ASV_307 (Veillonellaceae)	9618.5	0.0116877	0.0787104	ASV_307 (Veillonellaceae)	9507	0.00768485	0.0568011	ASV_307 (Veillonellaceae)	trial_arm	Placebo	0.0687126	0.0259332	0.0084829	trial_armPlacebo	0.0436998	304	21	ASV_307 (Veillonellaceae)	trial_arm	Placebo	0.267378	0.087339	0.00240131	trial_armPlacebo	0.0163289	304	21	ASV_307 (Veillonellaceae)	0.729857	1.13305e-06	0.00144269	0.105796	0.280767	ASV_307 (Veillonellaceae)	0.602264	0.452825	0.760201	0.419714	4.82327	0.0805017	0.4606	0.240563	0.460928
76	Mycoplasma	11676.5	0.795569	0.933461	76	Mycoplasma	11060	0.522755	0.625395	Mycoplasma	10796	0.325424	0.45346	Mycoplasma	trial_arm	Placebo	-0.0161331	0.0556741	0.772185	trial_armPlacebo	0.905321	304	48	Mycoplasma	trial_arm	Placebo	0.0529009	0.137173	0.700027	trial_armPlacebo	0.867601	304	48	Mycoplasma	2.16392	-2.0554e-07	0.00144269	0.683091	0.772677	Mycoplasma	1.02726	1.09034	0.955268	-0.215877	5.61828	-0.0362003	0.480304	0.561937	0.769574
77	Tannerella	12203	0.20783	0.339723	77	Tannerella	11553.5	0.996875	0.998958	Tannerella	11451	0.897714	0.929175	Tannerella	trial_arm	Placebo	-0.0952629	0.0582244	0.102853	trial_armPlacebo	0.253407	304	56	Tannerella	trial_arm	Placebo	-0.091338	0.133704	0.495043	trial_armPlacebo	0.707205	304	40	Tannerella	2.36617	2.66398e-07	0.00144269	0.0852219	0.255666	Tannerella	1.09623	1.2671	0.935374	-0.55673	5.502	-0.0912203	0.458308	0.26429	0.497216
78	Parvimonas	11432	0.796188	0.933461	78	Parvimonas	10535	0.185287	0.456505	Parvimonas	10344	0.115657	0.317125	Parvimonas	trial_arm	Placebo	0.0232258	0.0485459	0.632691	trial_armPlacebo	0.809285	304	41	Parvimonas	trial_arm	Placebo	0.153188	0.129396	0.237393	trial_armPlacebo	0.411805	304	38	Parvimonas	1.249	2.28076e-06	0.00144269	0.822889	0.873528	Parvimonas	0.889613	0.876671	0.902864	-0.0418596	5.14532	-0.00682812	0.497101	0.577128	0.785289
79	ASV_329 (Neisseriaceae)	11471	0.641914	0.814369	79	ASV_329 (Neisseriaceae)	10715	0.275828	0.531593	ASV_329 (Neisseriaceae)	10609	0.219664	0.401537	ASV_329 (Neisseriaceae)	trial_arm	Placebo	0.00156988	0.0109493	0.886089	trial_armPlacebo	0.94418	304	5	ASV_329 (Neisseriaceae)	trial_arm	Placebo	0.029479	0.0642743	0.64682	trial_armPlacebo	0.852399	304	5	ASV_329 (Neisseriaceae)	0.121435	1.57272e-08	0.00144269	0.724211	NA	ASV_329 (Neisseriaceae)	0.386372	0.391761	0.379571	-0.140996	4.43011	-0.0288905	0.486	0.500525	0.736509
80	ASV_331 (Anaerovoracaceae)	12459.5	0.0389371	0.132312	80	ASV_331 (Anaerovoracaceae)	11741.5	0.803078	0.837566	ASV_331 (Anaerovoracaceae)	11577	0.972411	0.983861	ASV_331 (Anaerovoracaceae)	trial_arm	Placebo	-0.101392	0.043313	0.0198875	trial_armPlacebo	0.0838218	304	38	ASV_331 (Anaerovoracaceae)	trial_arm	Placebo	-0.24867	0.10751	0.0213948	trial_armPlacebo	0.0826617	304	38	ASV_331 (Anaerovoracaceae)	1.57414	-6.66187e-06	0.0014427	0.148098	0.340625	ASV_331 (Anaerovoracaceae)	0.772208	0.986285	0.591483	-0.504271	5.11325	-0.089021	0.4576	0.194174	0.422925
81	Filifactor	10687	0.00470108	0.0295994	81	Filifactor	9626.5	0.0120381	0.0787104	Filifactor	9531	0.00843136	0.0597221	Filifactor	trial_arm	Placebo	0.0889447	0.0310037	0.00441015	trial_armPlacebo	0.029989	304	17	Filifactor	trial_arm	Placebo	0.253265	0.0772507	0.00116554	trial_armPlacebo	0.00994225	304	17	Filifactor	0.429554	1.10819e-06	0.0014427	0.254984	NA	Filifactor	0.519291	0.385351	0.655297	0.460211	4.58949	0.0833931	0.4536	0.318605	0.525571
82	Dialister	11066	0.122927	0.267919	82	Dialister	9960	0.0379351	0.15874	Dialister	9856	0.0270954	0.121216	Dialister	trial_arm	Placebo	0.0413346	0.0258855	0.11135	trial_armPlacebo	0.262911	304	18	Dialister	trial_arm	Placebo	0.144797	0.0840141	0.0858236	trial_armPlacebo	0.197162	304	18	Dialister	0.690935	5.98039e-07	0.00144269	0.30476	NA	Dialister	0.568851	0.488129	0.652905	0.170466	4.66252	0.0311899	0.4842	0.447316	0.678927
83	ASV_339 (Mitochondria)	12074	0.0199742	0.0870669	83	ASV_339 (Mitochondria)	11465	0.912137	0.922995	ASV_339 (Mitochondria)	11215	0.66244	0.709282	ASV_339 (Mitochondria)	trial_arm	Placebo	-0.0417014	0.0184096	0.0242091	trial_armPlacebo	0.093535	304	9	ASV_339 (Mitochondria)	trial_arm	Placebo	-0.140376	0.0631725	0.0270168	trial_armPlacebo	0.091857	304	9	ASV_339 (Mitochondria)	0.211969	-4.77576e-07	0.0014427	0.73256	NA	ASV_339 (Mitochondria)	0.44427	0.582787	0.30033	-0.27496	4.5361	-0.0507363	0.4722	0.353738	0.569816
84	Peptococcus	10201	0.00303449	0.0214943	84	Peptococcus	9077.5	0.00124849	0.0124849	Peptococcus	9154	0.0017702	0.0167185	Peptococcus	trial_arm	Placebo	0.10295	0.0340122	0.00268392	trial_armPlacebo	0.0198376	304	41	Peptococcus	trial_arm	Placebo	0.273239	0.0829524	0.00110546	trial_armPlacebo	0.00994225	304	41	Peptococcus	0.798894	3.05264e-06	0.0014427	0.0182146	0.0961331	Peptococcus	0.863727	0.684238	1.06761	0.493016	4.76944	0.0904512	0.454309	0.263415	0.480151
85	Staphylococcus	11547	0.986811	0.992564	85	Staphylococcus	10838	0.352818	0.550267	Staphylococcus	10661	0.246229	0.41859	Staphylococcus	trial_arm	Placebo	-0.00293171	0.0134559	0.827673	trial_armPlacebo	0.941638	304	4	Staphylococcus	trial_arm	Placebo	0.022139	0.0538373	0.681203	trial_armPlacebo	0.860382	304	4	Staphylococcus	0.0776642	-5.39714e-08	0.00144269	0.96719	NA	Staphylococcus	0.352256	0.393535	0.317715	-0.0683462	4.32597	-0.0125842	0.492102	0.481229	0.723134
86	ASV_372 (Prevotellaceae)	11547.5	0.985128	0.992564	86	ASV_372 (Prevotellaceae)	10810.5	0.334515	0.541596	ASV_372 (Prevotellaceae)	10641	0.235757	0.417487	ASV_372 (Prevotellaceae)	trial_arm	Placebo	0.00184021	0.00423669	0.664344	trial_armPlacebo	0.83043	304	2	ASV_372 (Prevotellaceae)	trial_arm	Placebo	0.0114658	0.0555688	0.836669	trial_armPlacebo	0.911754	304	2	ASV_372 (Prevotellaceae)	0	1.51698e-07	0.00144269	1	NA	ASV_372 (Prevotellaceae)	0.34561	0.353512	0.336721	-0.00956846	4.30451	-0.0022605	0.4989	0.461292	0.689424
87	Hyphomicrobium	11764	0.342643	0.520083	87	Hyphomicrobium	11135.5	0.588771	0.676291	Hyphomicrobium	10926	0.415809	0.503136	Hyphomicrobium	trial_arm	Placebo	-0.0097464	0.0150297	0.517171	trial_armPlacebo	0.703352	304	9	Hyphomicrobium	trial_arm	Placebo	-0.0272526	0.0468027	0.560808	trial_armPlacebo	0.781453	304	9	Hyphomicrobium	0.156571	-9.82962e-08	0.00144269	0.944679	NA	Hyphomicrobium	0.424004	0.498595	0.350395	-0.17321	4.4224	-0.0353904	0.482104	0.476394	0.709778
88	ASV_383 (Absconditabacteriales_(SR1))	11699.5	0.324521	0.506133	88	ASV_383 (Absconditabacteriales_(SR1))	10995	0.468995	0.615984	ASV_383 (Absconditabacteriales_(SR1))	10917	0.409111	0.503136	ASV_383 (Absconditabacteriales_(SR1))	trial_arm	Placebo	-0.0159956	0.0109466	0.144991	trial_armPlacebo	0.308106	304	4	ASV_383 (Absconditabacteriales_(SR1))	trial_arm	Placebo	-0.0422018	0.0408722	0.302651	trial_armPlacebo	0.494717	304	4	ASV_383 (Absconditabacteriales_(SR1))	0.0245531	-2.84322e-07	0.00144269	0.920685	NA	ASV_383 (Absconditabacteriales_(SR1))	0.379392	0.435555	0.32297	-0.182771	4.43151	-0.0387236	0.480504	0.480297	0.689575
89	Psychrobacter	11925	0.0265215	0.100814	89	Psychrobacter	11284.5	0.729299	0.791294	Psychrobacter	11124	0.578684	0.651498	Psychrobacter	trial_arm	Placebo	-0.0368565	0.0201358	0.0681762	trial_armPlacebo	0.199827	304	5	Psychrobacter	trial_arm	Placebo	-0.102231	0.0650974	0.117361	trial_armPlacebo	0.246313	304	5	Psychrobacter	0.0758349	-3.54529e-07	0.0014427	0.882448	NA	Psychrobacter	0.393693	0.484906	0.302326	-0.205266	4.49073	-0.0397323	0.477504	0.39229	0.626597
90	ASV_409 (Anaerovoracaceae)	11989	0.11508	0.257415	90	ASV_409 (Anaerovoracaceae)	11303.5	0.748038	0.804851	ASV_409 (Anaerovoracaceae)	11141	0.593949	0.659943	ASV_409 (Anaerovoracaceae)	trial_arm	Placebo	-0.0325554	0.0242824	0.181025	trial_armPlacebo	0.344649	304	14	ASV_409 (Anaerovoracaceae)	trial_arm	Placebo	-0.0964627	0.0708797	0.174549	trial_armPlacebo	0.322536	304	14	ASV_409 (Anaerovoracaceae)	0.475983	-4.29305e-07	0.00144269	0.468806	NA	ASV_409 (Anaerovoracaceae)	0.475098	0.580772	0.371363	-0.248837	4.59802	-0.0485008	0.475	0.38315	0.619743
91	F0332	11820.5	0.389	0.575044	91	F0332	11059	0.521856	0.625395	F0332	10999	0.472484	0.550153	F0332	trial_arm	Placebo	-0.0136189	0.029548	0.645196	trial_armPlacebo	0.818533	304	18	F0332	trial_arm	Placebo	-0.0338328	0.0782678	0.665854	trial_armPlacebo	0.860382	304	18	F0332	0.511421	-1.83788e-07	0.00144269	0.702097	NA	F0332	0.555054	0.64488	0.451186	-0.262114	4.68153	-0.0455299	0.475305	0.469081	0.691116
92	ASV_422 (Acholeplasmataceae)	11006	0.0157038	0.0721525	92	ASV_422 (Acholeplasmataceae)	9925	0.0338912	0.155716	ASV_422 (Acholeplasmataceae)	9833	0.0250807	0.119184	ASV_422 (Acholeplasmataceae)	trial_arm	Placebo	0.0574477	0.0232951	0.0142152	trial_armPlacebo	0.0702952	304	9	ASV_422 (Acholeplasmataceae)	trial_arm	Placebo	0.170885	0.0642455	0.00823432	trial_armPlacebo	0.0399953	304	9	ASV_422 (Acholeplasmataceae)	0.321103	5.60762e-07	0.0014427	0.351329	NA	ASV_422 (Acholeplasmataceae)	0.447088	0.369488	0.518245	0.204229	4.53882	0.0391073	0.480104	0.421835	0.639206
93	ASV_426 (Mitochondria)	11547.5	0.985128	0.992564	93	ASV_426 (Mitochondria)	10866.5	0.372429	0.560292	ASV_426 (Mitochondria)	10727	0.283082	0.437144	ASV_426 (Mitochondria)	trial_arm	Placebo	0.0121583	0.0140681	0.388138	trial_armPlacebo	0.559181	304	2	ASV_426 (Mitochondria)	trial_arm	Placebo	0.0365145	0.0481386	0.448726	trial_armPlacebo	0.654311	304	2	ASV_426 (Mitochondria)	0.0261286	3.83585e-07	0.0014427	0.989052	NA	ASV_426 (Mitochondria)	0.390203	0.432175	0.353067	-0.0767522	4.34281	-0.0156057	0.4918	0.463461	0.699333
94	Peptoanaerobacter	10698	0.00152381	0.0123356	94	Peptoanaerobacter	9361.5	0.004275	0.03825	Peptoanaerobacter	9314	0.00352861	0.0285649	Peptoanaerobacter	trial_arm	Placebo	0.0563981	0.0178486	0.0017388	trial_armPlacebo	0.0145267	304	13	Peptoanaerobacter	trial_arm	Placebo	0.255521	0.0672062	0.000173623	trial_armPlacebo	0.00245966	304	13	Peptoanaerobacter	0.34208	9.94658e-07	0.0014427	0.183082	NA	Peptoanaerobacter	0.509166	0.407322	0.618652	0.350548	4.54427	0.0704048	0.463507	0.305243	0.548849
95	Delftia	11543.5	0.974073	0.992564	95	Delftia	10735	0.287486	0.531593	Delftia	9661	0.0137155	0.0863568	Delftia	trial_arm	Placebo	0.00086634	0.0060192	0.885652	trial_armPlacebo	0.94418	304	6	Delftia	trial_arm	Placebo	0.0115178	0.0408931	0.778401	trial_armPlacebo	0.894109	304	6	Delftia	0.118532	4.74754e-08	0.00144269	0.874405	NA	Delftia	0.369974	0.394805	0.342618	-0.012346	4.36834	-0.0030237	0.4982	0.521543	0.737861
96	Sphingopyxis	11692	0.443402	0.633432	96	Sphingopyxis	11002.5	0.475032	0.615984	Sphingopyxis	10582	0.206712	0.401537	Sphingopyxis	trial_arm	Placebo	0.00207834	0.0101108	0.837275	trial_armPlacebo	0.941638	304	6	Sphingopyxis	trial_arm	Placebo	0.00970832	0.0404353	0.810419	trial_armPlacebo	0.904465	304	6	Sphingopyxis	0.0769692	5.66377e-08	0.00144269	0.964517	NA	Sphingopyxis	0.397525	0.464845	0.323591	-0.0800154	4.32915	-0.0156726	0.4928	0.516858	0.737543
97	Lentimicrobium	10848	0.00901026	0.047867	97	Lentimicrobium	9741	0.0181944	0.103101	Lentimicrobium	10782	0.316516	0.444692	Lentimicrobium	trial_arm	Placebo	0.0715492	0.0265481	0.0074314	trial_armPlacebo	0.0421113	304	13	Lentimicrobium	trial_arm	Placebo	0.203841	0.0611416	0.000963035	trial_armPlacebo	0.00963035	304	13	Lentimicrobium	0.301723	8.94713e-07	0.0014427	0.265985	NA	Lentimicrobium	0.479463	0.410393	0.558077	0.273109	4.60204	0.0569892	0.4706	0.405223	0.628179
98	ASV_461 (Absconditabacteriales_(SR1))	11316	0.166596	0.286728	98	ASV_461 (Absconditabacteriales_(SR1))	10427.5	0.142865	0.409405	ASV_461 (Absconditabacteriales_(SR1))	10324	0.109739	0.317125	ASV_461 (Absconditabacteriales_(SR1))	trial_arm	Placebo	0.0171939	0.0114095	0.13286	trial_armPlacebo	0.293328	304	5	ASV_461 (Absconditabacteriales_(SR1))	trial_arm	Placebo	0.0513372	0.0283966	0.0716224	trial_armPlacebo	0.184482	304	5	ASV_461 (Absconditabacteriales_(SR1))	0.0707785	2.75178e-07	0.00144269	0.784389	NA	ASV_461 (Absconditabacteriales_(SR1))	0.356888	0.360712	0.35164	0.0589602	4.33619	0.0105634	0.4946	0.521328	0.729983
99	ASV_472 (Lachnospiraceae)	11542	0.971841	0.992564	99	ASV_472 (Lachnospiraceae)	10744	0.292853	0.531593	ASV_472 (Lachnospiraceae)	10630	0.230134	0.411818	ASV_472 (Lachnospiraceae)	trial_arm	Placebo	-0.00178942	0.0222558	0.935971	trial_armPlacebo	0.970213	304	8	ASV_472 (Lachnospiraceae)	trial_arm	Placebo	0.0155219	0.0524408	0.767442	trial_armPlacebo	0.887517	304	8	ASV_472 (Lachnospiraceae)	0.300456	1.22539e-07	0.00144269	0.983981	NA	ASV_472 (Lachnospiraceae)	0.434663	0.476316	0.397362	0.00457964	4.38938	0.00106698	0.4992	0.54158	0.74812
100	ASV_485 (Anaerovoracaceae)	11242	0.0420286	0.132312	100	ASV_485 (Anaerovoracaceae)	10324	0.10952	0.351292	ASV_485 (Anaerovoracaceae)	10161	0.0699718	0.234586	ASV_485 (Anaerovoracaceae)	trial_arm	Placebo	0.0205282	0.0118265	0.0836225	trial_armPlacebo	0.225648	304	4	ASV_485 (Anaerovoracaceae)	trial_arm	Placebo	0.0969363	0.0445449	0.0303191	trial_armPlacebo	0.0991201	304	4	ASV_485 (Anaerovoracaceae)	0.113836	3.52684e-07	0.0014427	0.652433	NA	ASV_485 (Anaerovoracaceae)	0.401249	0.372923	0.429379	0.106949	4.48609	0.0204695	0.488	0.501713	0.72405
101	Amnipila	10928.5	0.00871828	0.047867	101	Amnipila	9651	0.0131667	0.0829015	Amnipila	9715	0.0166587	0.0987016	Amnipila	trial_arm	Placebo	0.0570893	0.0208744	0.00660885	trial_armPlacebo	0.0416113	304	10	Amnipila	trial_arm	Placebo	0.179663	0.0560978	0.00150689	trial_armPlacebo	0.0120798	304	10	Amnipila	0.289303	7.15655e-07	0.0014427	0.289168	NA	Amnipila	0.460694	0.401806	0.512991	0.173109	4.58055	0.0311765	0.481	0.406152	0.644668
102	Rodentibacter	11775	0.0870364	0.217591	102	Rodentibacter	11038.5	0.504572	0.625395	Rodentibacter	10928	0.417307	0.503136	Rodentibacter	trial_arm	Placebo	-0.00858187	0.00535743	0.110231	trial_armPlacebo	0.262911	304	3	Rodentibacter	trial_arm	Placebo	-0.0470137	0.0395295	0.235243	trial_armPlacebo	0.411805	304	3	Rodentibacter	0.0987902	-3.43348e-07	0.0014427	0.835769	NA	Rodentibacter	0.374808	0.429643	0.317402	-0.168036	4.4183	-0.030868	0.4814	0.480309	0.702714
103	Bulleidia	11238	0.142623	0.286562	103	Bulleidia	10155	0.0685988	0.265041	Bulleidia	10077	0.0546411	0.211113	Bulleidia	trial_arm	Placebo	0.0205097	0.0130937	0.118307	trial_armPlacebo	0.264635	304	8	Bulleidia	trial_arm	Placebo	0.0904201	0.045111	0.0459206	trial_armPlacebo	0.138111	304	8	Bulleidia	0.217914	-4.31897e-08	0.00144269	0.604264	NA	Bulleidia	0.42813	0.429997	0.425265	0.0192113	4.45453	0.00349974	0.4976	0.538927	0.747628
104	Shuttleworthia	12298.5	0.00380774	0.0258926	104	Shuttleworthia	11779.5	0.764915	0.80872	Shuttleworthia	10125	0.0630164	0.227931	Shuttleworthia	trial_arm	Placebo	-0.0597477	0.0224832	0.00829282	trial_armPlacebo	0.0436998	304	12	Shuttleworthia	trial_arm	Placebo	-0.194697	0.0875884	0.0269652	trial_armPlacebo	0.091857	304	12	Shuttleworthia	0.339499	-4.72947e-07	0.00144269	0.399483	NA	Shuttleworthia	0.453371	0.639142	0.285855	-0.479407	4.62161	-0.0913287	0.4496	0.224199	0.435318
105	ASV_508 (Selenomonadaceae)	11242	0.0420286	0.132312	105	ASV_508 (Selenomonadaceae)	10380	0.126706	0.377894	ASV_508 (Selenomonadaceae)	9839	0.0255934	0.119184	ASV_508 (Selenomonadaceae)	trial_arm	Placebo	0.0134896	0.00730562	0.0658018	trial_armPlacebo	0.199756	304	4	ASV_508 (Selenomonadaceae)	trial_arm	Placebo	0.0872881	0.0381736	0.0229105	trial_armPlacebo	0.0828678	304	4	ASV_508 (Selenomonadaceae)	0.0850299	2.97152e-07	0.0014427	0.692445	NA	ASV_508 (Selenomonadaceae)	0.365685	0.358508	0.375172	0.0528671	4.48868	0.0112368	0.4938	0.481078	0.707774
106	Rikenellaceae_RC9_gut_group	11088	0.0124263	0.0621317	106	Rikenellaceae_RC9_gut_group	9922.5	0.0336134	0.155716	Rikenellaceae_RC9_gut_group	10825	0.344391	0.468257	Rikenellaceae_RC9_gut_group	trial_arm	Placebo	0.0360535	0.0164334	0.0290033	trial_armPlacebo	0.109568	304	6	Rikenellaceae_RC9_gut_group	trial_arm	Placebo	0.171271	0.0611547	0.00542934	trial_armPlacebo	0.0307663	304	6	Rikenellaceae_RC9_gut_group	0.032058	3.56384e-07	0.0014427	0.805966	NA	Rikenellaceae_RC9_gut_group	0.380094	0.321017	0.44358	0.18532	4.43108	0.0382952	0.4798	0.417817	0.645507
107	ASV_525 (Prevotellaceae)	11696.5	0.334357	0.512079	107	ASV_525 (Prevotellaceae)	11082.5	0.541958	0.628268	ASV_525 (Prevotellaceae)	10573	0.20252	0.401537	ASV_525 (Prevotellaceae)	trial_arm	Placebo	-0.00428943	0.0118917	0.71857	trial_armPlacebo	0.87255	304	4	ASV_525 (Prevotellaceae)	trial_arm	Placebo	-0.0277368	0.0500863	0.580138	trial_armPlacebo	0.795351	304	4	ASV_525 (Prevotellaceae)	0.058273	8.74181e-08	0.00144269	0.897464	NA	ASV_525 (Prevotellaceae)	0.403099	0.492257	0.315461	-0.159459	4.39197	-0.0291268	0.4846	0.446428	0.665434
108	Sneathia	11548.5	0.992564	0.992564	108	Sneathia	10681.5	0.256999	0.531593	Sneathia	10805	0.331236	0.457806	Sneathia	trial_arm	Placebo	-0.00399949	0.00640032	0.532516	trial_armPlacebo	0.718473	304	2	Sneathia	trial_arm	Placebo	0.0113039	0.0379141	0.765797	trial_armPlacebo	0.887517	304	2	Sneathia	0.0302021	-3.22012e-07	0.0014427	0.811147	NA	Sneathia	0.357644	0.377264	0.337826	-0.08363	4.37318	-0.017893	0.491	0.488935	0.712372
109	Alysiella	11689.5	0.512975	0.70899	109	Alysiella	10895	0.392728	0.575549	Alysiella	11516	0.965128	0.982465	Alysiella	trial_arm	Placebo	-0.00160295	0.0126975	0.899625	trial_armPlacebo	0.949914	304	8	Alysiella	trial_arm	Placebo	0.0181496	0.0706388	0.797404	trial_armPlacebo	0.903724	304	8	Alysiella	0.486653	-4.14075e-08	0.00144269	0.508916	NA	Alysiella	0.406863	0.443205	0.367818	-0.101356	4.53643	-0.0191003	0.489302	0.477912	0.708255
110	ASV_540 (Saccharimonadales)	12225	0.012034	0.0619936	110	ASV_540 (Saccharimonadales)	11725	0.819753	0.844594	ASV_540 (Saccharimonadales)	10705	0.270403	0.429217	ASV_540 (Saccharimonadales)	trial_arm	Placebo	-0.0754243	0.0281876	0.00786201	trial_armPlacebo	0.0431142	304	13	ASV_540 (Saccharimonadales)	trial_arm	Placebo	-0.170998	0.0666436	0.0107747	trial_armPlacebo	0.0495053	304	13	ASV_540 (Saccharimonadales)	0.295461	-7.72114e-07	0.0014427	0.472769	NA	ASV_540 (Saccharimonadales)	0.482337	0.660646	0.30917	-0.484755	4.61166	-0.0863714	0.452	0.282681	0.506324
111	ASV_543 (Prevotellaceae)	11547.5	0.985128	0.992564	111	ASV_543 (Prevotellaceae)	10873.5	0.377351	0.562716	ASV_543 (Prevotellaceae)	10151	0.0679793	0.234586	ASV_543 (Prevotellaceae)	trial_arm	Placebo	0.00147361	0.00392053	0.707277	trial_armPlacebo	0.865015	304	2	ASV_543 (Prevotellaceae)	trial_arm	Placebo	0.0133911	0.0434882	0.758352	trial_armPlacebo	0.887517	304	2	ASV_543 (Prevotellaceae)	0	1.2264e-07	0.00144269	1	NA	ASV_543 (Prevotellaceae)	0.332284	0.356993	0.297745	-0.0696953	4.27819	-0.0135097	0.4916	0.526495	0.736101
112	Centipeda	11157	0.143942	0.286562	112	Centipeda	10178	0.0733055	0.271672	Centipeda	10386	0.1289	0.335417	Centipeda	trial_arm	Placebo	0.0250693	0.0202497	0.216675	trial_armPlacebo	0.3647	304	13	Centipeda	trial_arm	Placebo	0.200558	0.0863536	0.0208697	trial_armPlacebo	0.082508	304	13	Centipeda	0.396419	2.15028e-07	0.00144269	0.442824	NA	Centipeda	0.466254	0.447584	0.495323	0.119519	4.50631	0.0217221	0.489	0.522406	0.736268
113	ASV_561 (Gracilibacteria)	11394.5	0.305418	0.480751	113	ASV_561 (Gracilibacteria)	10590	0.210214	0.475166	ASV_561 (Gracilibacteria)	10772	0.310252	0.444692	ASV_561 (Gracilibacteria)	trial_arm	Placebo	0.00720018	0.0122443	0.556944	trial_armPlacebo	0.739691	304	4	ASV_561 (Gracilibacteria)	trial_arm	Placebo	0.0324533	0.0331462	0.328316	trial_armPlacebo	0.526544	304	4	ASV_561 (Gracilibacteria)	0.0577523	1.24232e-07	0.00144269	0.977654	NA	ASV_561 (Gracilibacteria)	0.376819	0.387806	0.365337	0.0281265	4.33993	0.00644149	0.4976	0.530801	0.729737
114	Lactobacillus	11770	0.32925	0.508841	114	Lactobacillus	11321.5	0.765905	0.80872	Lactobacillus	9311	0.00348456	0.0285649	Lactobacillus	trial_arm	Placebo	-0.00755577	0.0184871	0.683046	trial_armPlacebo	0.841433	304	9	Lactobacillus	trial_arm	Placebo	0.110211	0.145043	0.447936	trial_armPlacebo	0.654311	304	9	Lactobacillus	0.294872	4.35123e-07	0.00144269	0.898477	NA	Lactobacillus	0.411458	0.485666	0.330989	-0.100838	4.46955	-0.0181709	0.488	0.461956	0.692992
115	Carnobacterium	11700	0.163509	0.286562	115	Carnobacterium	10934.5	0.421902	0.597695	Carnobacterium	10670	0.251046	0.421506	Carnobacterium	trial_arm	Placebo	-0.00567452	0.00424648	0.182461	trial_armPlacebo	0.344649	304	2	Carnobacterium	trial_arm	Placebo	-0.0599533	0.0499815	0.23127	trial_armPlacebo	0.409541	304	2	Carnobacterium	0	-2.4849e-07	0.0014427	1	NA	Carnobacterium	0.388151	0.433561	0.336933	-0.152816	4.35254	-0.027726	0.4834	0.468076	0.700042
116	Defluviitaleaceae_UCG-011	10626	0.000353463	0.00353463	116	Defluviitaleaceae_UCG-011	9406.5	0.0051353	0.0415715	Defluviitaleaceae_UCG-011	10678	0.255383	0.421506	Defluviitaleaceae_UCG-011	trial_arm	Placebo	0.0691009	0.0208809	0.00104859	trial_armPlacebo	0.00990331	304	12	Defluviitaleaceae_UCG-011	trial_arm	Placebo	0.262607	0.0631229	4.1485e-05	trial_armPlacebo	0.000881557	304	12	Defluviitaleaceae_UCG-011	0.284577	8.72366e-07	0.0014427	0.248214	NA	Defluviitaleaceae_UCG-011	0.484045	0.374864	0.597735	0.271028	4.59445	0.0504739	0.471	0.363905	0.586742
117	ASV_591 (Prevotellaceae)	11548.5	0.992564	0.992564	117	ASV_591 (Prevotellaceae)	10794.5	0.324161	0.53355	ASV_591 (Prevotellaceae)	10683	0.25812	0.421927	ASV_591 (Prevotellaceae)	trial_arm	Placebo	-0.00636856	0.00871476	0.465481	trial_armPlacebo	0.653982	304	2	ASV_591 (Prevotellaceae)	trial_arm	Placebo	-0.00321685	0.03692	0.930626	trial_armPlacebo	0.964673	304	2	ASV_591 (Prevotellaceae)	0.0650353	-3.61548e-07	0.00144269	0.82401	NA	ASV_591 (Prevotellaceae)	0.337152	0.364497	0.307111	-0.0499339	4.41264	-0.00970952	0.493501	0.54044	0.750804
118	ASV_596 (Gracilibacteria)	11548.5	0.992564	0.992564	118	ASV_596 (Gracilibacteria)	10798	0.326407	0.53355	ASV_596 (Gracilibacteria)	10418	0.139759	0.349397	ASV_596 (Gracilibacteria)	trial_arm	Placebo	-0.000585993	0.00329019	0.858761	trial_armPlacebo	0.941638	304	2	ASV_596 (Gracilibacteria)	trial_arm	Placebo	0.00736898	0.024839	0.766922	trial_armPlacebo	0.887517	304	2	ASV_596 (Gracilibacteria)	0.0485569	7.98723e-08	0.00144269	0.928318	NA	ASV_596 (Gracilibacteria)	0.368302	0.412194	0.321694	-0.118104	4.34782	-0.022639	0.4858	0.47596	0.702212
119	ASV_613 (Prevotellaceae)	11547.5	0.985128	0.992564	119	ASV_613 (Prevotellaceae)	10847	0.358937	0.552121	ASV_613 (Prevotellaceae)	10318	0.108011	0.317125	ASV_613 (Prevotellaceae)	trial_arm	Placebo	0.00273686	0.00503594	0.587211	trial_armPlacebo	0.768986	304	2	ASV_613 (Prevotellaceae)	trial_arm	Placebo	0.0175753	0.046263	0.704288	trial_armPlacebo	0.867601	304	2	ASV_613 (Prevotellaceae)	0	2.35777e-07	0.00144269	1	NA	ASV_613 (Prevotellaceae)	0.340513	0.399876	0.289381	-0.047725	4.22988	-0.0104989	0.4932	0.502906	0.719107
120	ASV_639 (Bacilli_RF39)	11319	0.172111	0.292589	120	ASV_639 (Bacilli_RF39)	10472	0.159399	0.425548	ASV_639 (Bacilli_RF39)	10504	0.172425	0.383404	ASV_639 (Bacilli_RF39)	trial_arm	Placebo	0.00726022	0.0106032	0.494045	trial_armPlacebo	0.67732	304	5	ASV_639 (Bacilli_RF39)	trial_arm	Placebo	0.0428409	0.0313202	0.172381	trial_armPlacebo	0.322536	304	5	ASV_639 (Bacilli_RF39)	0.0823301	1.58584e-07	0.00144269	0.85711	NA	ASV_639 (Bacilli_RF39)	0.399998	0.411938	0.387724	0.056715	4.42373	0.0104578	0.494901	0.516743	0.726799
121	ASV_644 (Cardiobacteriaceae)	11623	0.667573	0.827689	121	ASV_644 (Cardiobacteriaceae)	10618	0.223814	0.481624	ASV_644 (Cardiobacteriaceae)	10820	0.341071	0.467598	ASV_644 (Cardiobacteriaceae)	trial_arm	Placebo	-0.0108353	0.0106402	0.309335	trial_armPlacebo	0.469526	304	5	ASV_644 (Cardiobacteriaceae)	trial_arm	Placebo	-0.0216951	0.0407899	0.595203	trial_armPlacebo	0.809476	304	5	ASV_644 (Cardiobacteriaceae)	0.109542	-3.02936e-07	0.0014427	0.986342	NA	ASV_644 (Cardiobacteriaceae)	0.377292	0.43794	0.312777	-0.150983	4.33166	-0.0290987	0.4826	0.481347	0.691795
122	ASV_653 (Prevotellaceae)	11623	0.580518	0.753344	122	ASV_653 (Prevotellaceae)	10923	0.413278	0.590397	ASV_653 (Prevotellaceae)	10410	0.13698	0.347562	ASV_653 (Prevotellaceae)	trial_arm	Placebo	-0.00380114	0.0136331	0.780577	trial_armPlacebo	0.908891	304	3	ASV_653 (Prevotellaceae)	trial_arm	Placebo	-0.0114365	0.048573	0.814019	trial_armPlacebo	0.904465	304	3	ASV_653 (Prevotellaceae)	0.0291286	-1.02427e-07	0.00144269	0.978026	NA	ASV_653 (Prevotellaceae)	0.355247	0.386729	0.322721	-0.0677388	4.31104	-0.0140326	0.493	0.483817	0.699382
123	ASV_682 (Anaerovoracaceae)	11299	0.351024	0.52809	123	ASV_682 (Anaerovoracaceae)	10558	0.195396	0.467851	ASV_682 (Anaerovoracaceae)	10934	0.421817	0.504993	ASV_682 (Anaerovoracaceae)	trial_arm	Placebo	0.0282267	0.0195942	0.150745	trial_armPlacebo	0.314485	304	13	ASV_682 (Anaerovoracaceae)	trial_arm	Placebo	0.0687338	0.0482685	0.155483	trial_armPlacebo	0.300364	304	13	ASV_682 (Anaerovoracaceae)	0.165498	7.23914e-07	0.00144269	0.534183	NA	ASV_682 (Anaerovoracaceae)	0.439818	0.46803	0.406543	-0.0319557	4.35761	-0.007227	0.4964	0.54353	0.753681
124	ASV_689 (Saccharimonadales)	11850	0.0476654	0.139709	124	ASV_689 (Saccharimonadales)	11042.5	0.507915	0.625395	ASV_689 (Saccharimonadales)	11566	0.983861	0.983861	ASV_689 (Saccharimonadales)	trial_arm	Placebo	-0.0196566	0.0105201	0.0626636	trial_armPlacebo	0.193688	304	4	ASV_689 (Saccharimonadales)	trial_arm	Placebo	-0.0861682	0.0486248	0.0773853	trial_armPlacebo	0.190659	304	4	ASV_689 (Saccharimonadales)	0.132525	-3.4954e-07	0.0014427	0.763551	NA	ASV_689 (Saccharimonadales)	0.395118	0.468729	0.321254	-0.146545	4.45535	-0.0254979	0.4858	0.473576	0.686699
125	Family_XIII_UCG-001	11083.5	0.0714294	0.195855	125	Family_XIII_UCG-001	9960	0.0379296	0.15874	Family_XIII_UCG-001	10006	0.0439697	0.177973	Family_XIII_UCG-001	trial_arm	Placebo	0.0299565	0.016894	0.0772027	trial_armPlacebo	0.215155	304	12	Family_XIII_UCG-001	trial_arm	Placebo	0.106115	0.0436508	0.0156394	trial_armPlacebo	0.0648465	304	12	Family_XIII_UCG-001	0.149133	5.11119e-07	0.00144269	0.582912	NA	Family_XIII_UCG-001	0.477127	0.446543	0.511438	0.132751	4.41446	0.02507	0.4866	0.534781	0.741509
126	Fretibacterium	11011	0.0166883	0.0746581	126	Fretibacterium	9848.5	0.026331	0.135644	Fretibacterium	9793	0.0218849	0.119184	Fretibacterium	trial_arm	Placebo	0.0312178	0.0154624	0.0443761	trial_armPlacebo	0.153958	304	9	Fretibacterium	trial_arm	Placebo	0.18393	0.0687143	0.00784044	trial_armPlacebo	0.0392022	304	9	Fretibacterium	0.131336	4.68043e-07	0.00144269	0.65842	NA	Fretibacterium	0.429874	0.377406	0.47786	0.188396	4.47653	0.0355018	0.481904	0.432162	0.665924
127	ASV_761 (Weeksellaceae)	11700	0.163509	0.286562	127	ASV_761 (Weeksellaceae)	10910	0.40365	0.5865	ASV_761 (Weeksellaceae)	10775	0.312122	0.444692	ASV_761 (Weeksellaceae)	trial_arm	Placebo	-0.00594366	0.00448952	0.186539	trial_armPlacebo	0.348479	304	2	ASV_761 (Weeksellaceae)	trial_arm	Placebo	-0.0304263	0.029136	0.297188	trial_armPlacebo	0.490505	304	2	ASV_761 (Weeksellaceae)	0.0520087	-2.4131e-07	0.0014427	0.965694	NA	ASV_761 (Weeksellaceae)	0.361491	0.442692	0.284257	-0.119981	4.3138	-0.0234654	0.4882	0.48019	0.698205
128	ASV_767 (Neisseriaceae)	11850	0.0476654	0.139709	128	ASV_767 (Neisseriaceae)	11084	0.543267	0.628268	ASV_767 (Neisseriaceae)	10951	0.434752	0.516838	ASV_767 (Neisseriaceae)	trial_arm	Placebo	-0.0170809	0.00932724	0.0680425	trial_armPlacebo	0.199827	304	4	ASV_767 (Neisseriaceae)	trial_arm	Placebo	-0.0900321	0.0505621	0.0759787	trial_armPlacebo	0.189947	304	4	ASV_767 (Neisseriaceae)	0.178735	-3.54725e-07	0.0014427	0.682782	NA	ASV_767 (Neisseriaceae)	0.330816	0.424036	0.239874	-0.212506	4.45975	-0.0412177	0.477904	0.427009	0.646251
129	Anaeroglobus	11237.5	0.187574	0.312623	129	Anaeroglobus	10256	0.0912033	0.310091	Anaeroglobus	10163	0.0703759	0.234586	Anaeroglobus	trial_arm	Placebo	0.019252	0.0182811	0.293133	trial_armPlacebo	0.453024	304	10	Anaeroglobus	trial_arm	Placebo	0.117685	0.0637575	0.0658967	trial_armPlacebo	0.180685	304	10	Anaeroglobus	0.31974	1.98768e-07	0.00144269	0.712797	NA	Anaeroglobus	0.465375	0.442904	0.49117	0.0677946	4.49899	0.0147729	0.492701	0.503501	0.717719
130	ASV_817 (Bacilli_RF39)	11548.5	0.992564	0.992564	130	ASV_817 (Bacilli_RF39)	10701.5	0.268121	0.531593	ASV_817 (Bacilli_RF39)	10605	0.21771	0.401537	ASV_817 (Bacilli_RF39)	trial_arm	Placebo	-0.000560071	0.00326925	0.864091	trial_armPlacebo	0.941638	304	2	ASV_817 (Bacilli_RF39)	trial_arm	Placebo	0.00916665	0.022052	0.677937	trial_armPlacebo	0.860382	304	2	ASV_817 (Bacilli_RF39)	0.0375403	-3.57159e-07	0.00144269	0.914143	NA	ASV_817 (Bacilli_RF39)	0.333091	0.374736	0.295377	-0.0244038	4.29583	-0.00442731	0.4983	0.481802	0.706935
131	ASV_854 (Cardiobacteriaceae)	11547	0.986811	0.992564	131	ASV_854 (Cardiobacteriaceae)	10755.5	0.299799	0.531593	ASV_854 (Cardiobacteriaceae)	11051	0.515318	0.595798	ASV_854 (Cardiobacteriaceae)	trial_arm	Placebo	-0.00330516	0.0109352	0.762669	trial_armPlacebo	0.900373	304	4	ASV_854 (Cardiobacteriaceae)	trial_arm	Placebo	0.00329831	0.0364725	0.928003	trial_armPlacebo	0.964673	304	4	ASV_854 (Cardiobacteriaceae)	0.0996302	1.18073e-08	0.00144269	0.823293	NA	ASV_854 (Cardiobacteriaceae)	0.371204	0.44695	0.291593	-0.0545976	4.46358	-0.0108927	0.494301	0.485612	0.721284
132	ASV_860 (Saccharimonadales)	11700	0.163509	0.286562	132	ASV_860 (Saccharimonadales)	10965.5	0.445676	0.612078	ASV_860 (Saccharimonadales)	10575	0.203447	0.401537	ASV_860 (Saccharimonadales)	trial_arm	Placebo	-0.00484671	0.00352628	0.170319	trial_armPlacebo	0.332808	304	2	ASV_860 (Saccharimonadales)	trial_arm	Placebo	-0.0235688	0.0244323	0.335487	trial_armPlacebo	0.533016	304	2	ASV_860 (Saccharimonadales)	0.0583016	-3.26803e-07	0.0014427	0.954935	NA	ASV_860 (Saccharimonadales)	0.348379	0.36863	0.336524	-0.0683014	4.34211	-0.0146103	0.493	0.459718	0.688349
133	ASV_897 (Neisseriaceae)	11396	0.152531	0.286562	133	ASV_897 (Neisseriaceae)	10575.5	0.203395	0.475166	ASV_897 (Neisseriaceae)	10770	0.309009	0.444692	ASV_897 (Neisseriaceae)	trial_arm	Placebo	0.00866444	0.00684953	0.206858	trial_armPlacebo	0.361161	304	2	ASV_897 (Neisseriaceae)	trial_arm	Placebo	0.0535738	0.0310596	0.0855744	trial_armPlacebo	0.197162	304	2	ASV_897 (Neisseriaceae)	0.0110352	3.37858e-07	0.0014427	0.871024	NA	ASV_897 (Neisseriaceae)	0.338739	0.39023	0.291519	-0.0819165	4.41722	-0.0153053	0.4908	0.510758	0.729873
134	Scardovia	11622	0.671889	0.827689	134	Scardovia	10761.5	0.303478	0.531593	Scardovia	10442	0.148355	0.36029	Scardovia	trial_arm	Placebo	-0.00504911	0.00729595	0.489442	trial_armPlacebo	0.676465	304	5	Scardovia	trial_arm	Placebo	-0.0120856	0.0392573	0.758404	trial_armPlacebo	0.887517	304	5	Scardovia	0.159071	-1.45132e-07	0.00144269	0.94222	NA	Scardovia	0.393381	0.465269	0.313704	-0.147236	4.42377	-0.0281191	0.4856	0.495121	0.71502
135	Acinetobacter	12075	0.00842208	0.047867	135	Acinetobacter	11548.5	0.998958	0.998958	Acinetobacter	10608	0.219175	0.401537	Acinetobacter	trial_arm	Placebo	-0.0481266	0.0206139	0.0202158	trial_armPlacebo	0.0838218	304	7	Acinetobacter	trial_arm	Placebo	-0.11826	0.0769603	0.125431	trial_armPlacebo	0.253848	304	7	Acinetobacter	0.225132	-4.18463e-07	0.0014427	0.605224	NA	Acinetobacter	0.416183	0.54139	0.291237	-0.273786	4.56081	-0.0477107	0.474905	0.382751	0.603593
136	ASV_934 (Clostridia_UCG-014)	11470	0.544524	0.725369	136	ASV_934 (Clostridia_UCG-014)	10721	0.279287	0.531593	ASV_934 (Clostridia_UCG-014)	11369	0.81377	0.853956	ASV_934 (Clostridia_UCG-014)	trial_arm	Placebo	0.00704601	0.00659421	0.286142	trial_armPlacebo	0.446277	304	3	ASV_934 (Clostridia_UCG-014)	trial_arm	Placebo	0.0335746	0.0305976	0.273386	trial_armPlacebo	0.464756	304	3	ASV_934 (Clostridia_UCG-014)	0.0917917	1.91276e-07	0.00144269	0.76455	NA	ASV_934 (Clostridia_UCG-014)	0.36641	0.37876	0.35554	0.00332823	4.39245	0.00043932	0.4998	0.523215	0.730005
137	Olsenella	11700	0.163509	0.286562	137	Olsenella	11036.5	0.502902	0.625395	Olsenella	10489	0.166349	0.377059	Olsenella	trial_arm	Placebo	-0.00652272	0.00502276	0.195061	trial_armPlacebo	0.356563	304	2	Olsenella	trial_arm	Placebo	-0.00235423	0.0547134	0.965707	trial_armPlacebo	0.988977	304	2	Olsenella	0.0148235	-3.25799e-07	0.0014427	0.9754	NA	Olsenella	0.367017	0.434135	0.291685	-0.194653	4.32905	-0.0402966	0.476905	0.508616	0.725054
138	Prevotellaceae_YAB2003_group	11542	0.971841	0.992564	138	Prevotellaceae_YAB2003_group	10670	0.250754	0.526274	Prevotellaceae_YAB2003_group	10857	0.366121	0.482485	Prevotellaceae_YAB2003_group	trial_arm	Placebo	0.00101881	0.0119101	0.931887	trial_armPlacebo	0.970213	304	8	Prevotellaceae_YAB2003_group	trial_arm	Placebo	0.137963	0.0946071	0.145804	trial_armPlacebo	0.284904	304	6	Prevotellaceae_YAB2003_group	0.168392	1.03399e-07	0.00144269	0.890285	NA	Prevotellaceae_YAB2003_group	0.430651	0.445433	0.414959	0.0257579	4.48119	0.00533547	0.496501	0.545197	0.750626
139	ASV_976 (Rs-M59_termite_group)	11472	0.554694	0.725369	139	ASV_976 (Rs-M59_termite_group)	10590.5	0.210446	0.475166	ASV_976 (Rs-M59_termite_group)	10469	0.158501	0.37036	ASV_976 (Rs-M59_termite_group)	trial_arm	Placebo	-0.00341332	0.01314	0.795222	trial_armPlacebo	0.919645	304	3	ASV_976 (Rs-M59_termite_group)	trial_arm	Placebo	0.013763	0.0404561	0.733945	trial_armPlacebo	0.887517	304	3	ASV_976 (Rs-M59_termite_group)	0.0485132	-2.33968e-07	0.00144269	0.764006	NA	ASV_976 (Rs-M59_termite_group)	0.34179	0.392133	0.293523	-0.0910042	4.23323	-0.0167835	0.491702	0.482869	0.711331
140	Mobiluncus	11396	0.152531	0.286562	140	Mobiluncus	10475	0.160557	0.425548	Mobiluncus	10474	0.160436	0.37036	Mobiluncus	trial_arm	Placebo	0.00413533	0.00287732	0.151693	trial_armPlacebo	0.314485	304	2	Mobiluncus	trial_arm	Placebo	0.0469521	0.0257205	0.0689175	trial_armPlacebo	0.183062	304	2	Mobiluncus	0.0389516	3.28203e-07	0.0014427	0.787423	NA	Mobiluncus	0.321661	0.356409	0.28438	-0.0641339	4.35961	-0.0128051	0.4912	0.527879	0.737643
141	ASV_1004 (Saccharimonadales)	11472	0.554694	0.725369	141	ASV_1004 (Saccharimonadales)	10796.5	0.325445	0.53355	ASV_1004 (Saccharimonadales)	10330	0.111489	0.317125	ASV_1004 (Saccharimonadales)	trial_arm	Placebo	0.00134316	0.00750099	0.858008	trial_armPlacebo	0.941638	304	3	ASV_1004 (Saccharimonadales)	trial_arm	Placebo	0.0213817	0.0282878	0.45032	trial_armPlacebo	0.654311	304	3	ASV_1004 (Saccharimonadales)	0.076457	4.02959e-08	0.00144269	0.878023	NA	ASV_1004 (Saccharimonadales)	0.338493	0.337245	0.340416	-0.0608133	4.40686	-0.0143868	0.494101	0.478193	0.701156
142	Desulfomicrobium	11319	0.0789218	0.206411	142	Desulfomicrobium	10358	0.119712	0.376871	Desulfomicrobium	10584	0.207652	0.401537	Desulfomicrobium	trial_arm	Placebo	0.0122783	0.007763	0.114777	trial_armPlacebo	0.263676	304	3	Desulfomicrobium	trial_arm	Placebo	0.0639111	0.031379	0.0425473	trial_armPlacebo	0.13151	304	3	Desulfomicrobium	0.082259	3.36465e-07	0.0014427	0.694919	NA	Desulfomicrobium	0.334123	0.369653	0.306552	-0.0176011	4.43579	-0.00333821	0.4981	0.53458	0.751332
143	ASV_1054 (Saccharimonadaceae)	11849.5	0.105321	0.245259	143	ASV_1054 (Saccharimonadaceae)	11278	0.722933	0.791294	ASV_1054 (Saccharimonadaceae)	10231	0.0852983	0.263649	ASV_1054 (Saccharimonadaceae)	trial_arm	Placebo	-0.0197276	0.0109371	0.072268	trial_armPlacebo	0.204759	304	6	ASV_1054 (Saccharimonadaceae)	trial_arm	Placebo	-0.0675032	0.0427277	0.115189	trial_armPlacebo	0.245903	304	6	ASV_1054 (Saccharimonadaceae)	0.143405	-4.34815e-07	0.00144269	0.811855	NA	ASV_1054 (Saccharimonadaceae)	0.392595	0.476547	0.312821	-0.192588	4.37546	-0.0353693	0.4816	0.456581	0.67552
144	ASV_1095 (Anaerovoracaceae)	11237.5	0.0910268	0.221065	144	ASV_1095 (Anaerovoracaceae)	10295.5	0.10151	0.335082	ASV_1095 (Anaerovoracaceae)	11188	0.637081	0.690842	ASV_1095 (Anaerovoracaceae)	trial_arm	Placebo	0.0288084	0.015244	0.0597395	trial_armPlacebo	0.190502	304	6	ASV_1095 (Anaerovoracaceae)	trial_arm	Placebo	0.0811646	0.0368197	0.0282517	trial_armPlacebo	0.0941723	304	6	ASV_1095 (Anaerovoracaceae)	0.0899571	3.63308e-07	0.0014427	0.688381	NA	ASV_1095 (Anaerovoracaceae)	0.41291	0.377161	0.444598	0.130305	4.35559	0.0243691	0.4886	0.464962	0.696261
145	ASV_1121 (Saccharimonadales)	11700	0.163509	0.286562	145	ASV_1121 (Saccharimonadales)	11064	0.526068	0.625395	ASV_1121 (Saccharimonadales)	10156	0.0689696	0.234586	ASV_1121 (Saccharimonadales)	trial_arm	Placebo	-0.01008	0.00845557	0.234151	trial_armPlacebo	0.382748	304	2	ASV_1121 (Saccharimonadales)	trial_arm	Placebo	-0.0210166	0.0233736	0.369284	trial_armPlacebo	0.58128	304	2	ASV_1121 (Saccharimonadales)	0.0260711	-3.07221e-07	0.0014427	0.98811	NA	ASV_1121 (Saccharimonadales)	0.356617	0.429797	0.277424	-0.114487	4.32896	-0.022806	0.4862	0.444299	0.681442
146	Johnsonella	11311	0.45816	0.64906	146	Johnsonella	10470	0.158648	0.425548	Johnsonella	10923	0.41357	0.503136	Johnsonella	trial_arm	Placebo	0.016045	0.0327448	0.624488	trial_armPlacebo	0.809285	304	19	Johnsonella	trial_arm	Placebo	0.136447	0.0858977	0.113223	trial_armPlacebo	0.245903	304	15	Johnsonella	0.459049	4.80684e-07	0.00144269	0.968927	NA	Johnsonella	0.556092	0.540561	0.57826	0.0596387	4.55551	0.011981	0.493701	0.520682	0.740165
147	ASV_1202 (Clostridia_vadinBB60_group)	11242	0.0420286	0.132312	147	ASV_1202 (Clostridia_vadinBB60_group)	10210.5	0.0803626	0.281278	ASV_1202 (Clostridia_vadinBB60_group)	10070	0.053501	0.211113	ASV_1202 (Clostridia_vadinBB60_group)	trial_arm	Placebo	0.0222119	0.0117892	0.0605124	trial_armPlacebo	0.190502	304	4	ASV_1202 (Clostridia_vadinBB60_group)	trial_arm	Placebo	0.0752235	0.0326593	0.0219425	trial_armPlacebo	0.0828678	304	4	ASV_1202 (Clostridia_vadinBB60_group)	0.0238303	3.43492e-07	0.0014427	0.829639	NA	ASV_1202 (Clostridia_vadinBB60_group)	0.373461	0.351648	0.395491	0.0746397	4.39652	0.0137526	0.4912	0.457178	0.699457
148	ASV_1212 (Absconditabacteriales_(SR1))	11548.5	0.992564	0.992564	148	ASV_1212 (Absconditabacteriales_(SR1))	10852	0.36237	0.552121	ASV_1212 (Absconditabacteriales_(SR1))	10764	0.3053	0.444692	ASV_1212 (Absconditabacteriales_(SR1))	trial_arm	Placebo	-9.90093e-05	0.00291134	0.972893	trial_armPlacebo	0.984475	304	2	ASV_1212 (Absconditabacteriales_(SR1))	trial_arm	Placebo	0.000239287	0.0342313	0.994427	trial_armPlacebo	0.999325	304	2	ASV_1212 (Absconditabacteriales_(SR1))	0	-1.59789e-07	0.00144269	1	NA	ASV_1212 (Absconditabacteriales_(SR1))	0.334705	0.377221	0.286684	-0.110993	4.3421	-0.0246365	0.4874	0.464145	0.691568
149	ASV_1230 (Saccharimonadaceae)	11700	0.163509	0.286562	149	ASV_1230 (Saccharimonadaceae)	11000.5	0.473413	0.615984	ASV_1230 (Saccharimonadaceae)	10866	0.372384	0.486963	ASV_1230 (Saccharimonadaceae)	trial_arm	Placebo	-0.00431646	0.00309649	0.164347	trial_armPlacebo	0.328693	304	2	ASV_1230 (Saccharimonadaceae)	trial_arm	Placebo	-0.0306483	0.0289227	0.290144	trial_armPlacebo	0.485712	304	2	ASV_1230 (Saccharimonadaceae)	0.0833053	-3.34054e-07	0.0014427	0.844381	NA	ASV_1230 (Saccharimonadaceae)	0.363278	0.412464	0.315808	-0.106198	4.36903	-0.0209078	0.489902	0.491582	0.708864
150	ASV_1234 (Anaerovoracaceae)	11547.5	0.985128	0.992564	150	ASV_1234 (Anaerovoracaceae)	10738	0.289273	0.531593	ASV_1234 (Anaerovoracaceae)	10605	0.21771	0.401537	ASV_1234 (Anaerovoracaceae)	trial_arm	Placebo	0.00122516	0.003711	0.741521	trial_armPlacebo	0.894032	304	2	ASV_1234 (Anaerovoracaceae)	trial_arm	Placebo	0.0127129	0.0227719	0.577074	trial_armPlacebo	0.795351	304	2	ASV_1234 (Anaerovoracaceae)	0.0400793	5.34598e-08	0.00144269	0.878785	NA	ASV_1234 (Anaerovoracaceae)	0.350237	0.403681	0.289588	-0.138343	4.35547	-0.0273905	0.4868	0.494169	0.717869
151	ASV_1235 (Enterobacteriaceae)	11700	0.163509	0.286562	151	ASV_1235 (Enterobacteriaceae)	11023.5	0.492141	0.625395	ASV_1235 (Enterobacteriaceae)	10851	0.361983	0.482485	ASV_1235 (Enterobacteriaceae)	trial_arm	Placebo	-0.00425972	0.00305251	0.163897	trial_armPlacebo	0.328693	304	2	ASV_1235 (Enterobacteriaceae)	trial_arm	Placebo	-0.0176189	0.0198546	0.375571	trial_armPlacebo	0.585753	304	2	ASV_1235 (Enterobacteriaceae)	0.0273304	-3.11298e-07	0.0014427	0.989052	NA	ASV_1235 (Enterobacteriaceae)	0.328377	0.393713	0.2748	-0.133478	4.35669	-0.0279688	0.482304	0.465063	0.70041
152	ASV_1258 (Bacteroidia)	11319	0.0789218	0.206411	152	ASV_1258 (Bacteroidia)	10367	0.122536	0.377797	ASV_1258 (Bacteroidia)	10223	0.0834198	0.263649	ASV_1258 (Bacteroidia)	trial_arm	Placebo	0.00637261	0.00361173	0.0786716	trial_armPlacebo	0.215712	304	3	ASV_1258 (Bacteroidia)	trial_arm	Placebo	0.0667695	0.03202	0.0378864	trial_armPlacebo	0.119272	304	3	ASV_1258 (Bacteroidia)	0.0925943	3.42875e-07	0.0014427	0.676899	NA	ASV_1258 (Bacteroidia)	0.357191	0.32857	0.382082	0.0193233	4.35878	0.0041287	0.498	0.513484	0.72181
153	ASV_1272 (Saccharimonadaceae)	11923	0.0613259	0.173757	153	ASV_1272 (Saccharimonadaceae)	11275.5	0.720487	0.791294	ASV_1272 (Saccharimonadaceae)	11068	0.529747	0.604409	ASV_1272 (Saccharimonadaceae)	trial_arm	Placebo	-0.0184622	0.00953788	0.0538415	trial_armPlacebo	0.179472	304	7	ASV_1272 (Saccharimonadaceae)	trial_arm	Placebo	-0.0758503	0.0432469	0.0804633	trial_armPlacebo	0.195411	304	7	ASV_1272 (Saccharimonadaceae)	0.136315	-3.79199e-07	0.00144269	0.773353	NA	ASV_1272 (Saccharimonadaceae)	0.408979	0.519271	0.303067	-0.270961	4.44523	-0.0508008	0.474	0.45119	0.66067
154	ASV_1306 (Saccharimonadales)	11622	0.585749	0.754374	154	ASV_1306 (Saccharimonadales)	10854	0.36375	0.552121	ASV_1306 (Saccharimonadales)	10707	0.27154	0.429217	ASV_1306 (Saccharimonadales)	trial_arm	Placebo	-0.00138041	0.00737498	0.85165	trial_armPlacebo	0.941638	304	3	ASV_1306 (Saccharimonadales)	trial_arm	Placebo	0.00223262	0.0226657	0.921599	trial_armPlacebo	0.964673	304	3	ASV_1306 (Saccharimonadales)	0.042904	3.06571e-07	0.00144269	0.911169	NA	ASV_1306 (Saccharimonadales)	0.366384	0.427028	0.29788	-0.176906	4.33914	-0.0361369	0.480304	0.505103	0.722806
155	ASV_1325 (Peptostreptococcaceae)	11548.5	0.992564	0.992564	155	ASV_1325 (Peptostreptococcaceae)	10759.5	0.302232	0.531593	ASV_1325 (Peptostreptococcaceae)	10559	0.196124	0.401537	ASV_1325 (Peptostreptococcaceae)	trial_arm	Placebo	-0.00183799	0.00437047	0.674385	trial_armPlacebo	0.836828	304	2	ASV_1325 (Peptostreptococcaceae)	trial_arm	Placebo	0.00407514	0.0155775	0.793805	trial_armPlacebo	0.903724	304	2	ASV_1325 (Peptostreptococcaceae)	0.0141298	-1.72103e-07	0.00144269	0.934614	NA	ASV_1325 (Peptostreptococcaceae)	0.352489	0.369273	0.329883	-0.0337751	4.33563	-0.00732266	0.496501	0.526035	0.73604
156	ASV_1343 (Anaerovoracaceae)	11619	0.6849	0.831665	156	ASV_1343 (Anaerovoracaceae)	10984.5	0.460625	0.615984	ASV_1343 (Anaerovoracaceae)	10731	0.285429	0.437144	ASV_1343 (Anaerovoracaceae)	trial_arm	Placebo	0.000520543	0.0106151	0.960921	trial_armPlacebo	0.980459	304	5	ASV_1343 (Anaerovoracaceae)	trial_arm	Placebo	0.00508269	0.0331576	0.878273	trial_armPlacebo	0.933165	304	5	ASV_1343 (Anaerovoracaceae)	0.0994422	1.10045e-07	0.00144269	0.860794	NA	ASV_1343 (Anaerovoracaceae)	0.376788	0.442984	0.311037	-0.157962	4.39528	-0.0288291	0.4838	0.518791	0.720728
157	ASV_1398 (Actinobacteria)	11773	0.187483	0.312623	157	ASV_1398 (Actinobacteria)	11039.5	0.505416	0.625395	ASV_1398 (Actinobacteria)	10882	0.38368	0.489474	ASV_1398 (Actinobacteria)	trial_arm	Placebo	-0.0135698	0.00923293	0.14268	trial_armPlacebo	0.307033	304	5	ASV_1398 (Actinobacteria)	trial_arm	Placebo	-0.04117	0.0336713	0.222394	trial_armPlacebo	0.397969	304	5	ASV_1398 (Actinobacteria)	0.124113	-2.82205e-07	0.00144269	0.849001	NA	ASV_1398 (Actinobacteria)	0.380575	0.446033	0.312129	-0.107848	4.38808	-0.0223498	0.488502	0.399742	0.640949
158	ASV_1401 (Neisseriaceae)	11547.5	0.985128	0.992564	158	ASV_1401 (Neisseriaceae)	10748	0.295254	0.531593	ASV_1401 (Neisseriaceae)	10573	0.20252	0.401537	ASV_1401 (Neisseriaceae)	trial_arm	Placebo	0.00110138	0.00360828	0.760396	trial_armPlacebo	0.900373	304	2	ASV_1401 (Neisseriaceae)	trial_arm	Placebo	0.0133293	0.0340493	0.695726	trial_armPlacebo	0.867601	304	2	ASV_1401 (Neisseriaceae)	0	1.8613e-07	0.00144269	1	NA	ASV_1401 (Neisseriaceae)	0.32083	0.376996	0.256711	-0.0997325	4.45237	-0.0207508	0.489702	0.489386	0.706745
159	ASV_1415 (Saccharimonadaceae)	11925	0.0265215	0.100814	159	ASV_1415 (Saccharimonadaceae)	11144	0.596432	0.680493	ASV_1415 (Saccharimonadaceae)	11055	0.518695	0.595798	ASV_1415 (Saccharimonadaceae)	trial_arm	Placebo	-0.0241961	0.0115165	0.0364697	trial_armPlacebo	0.13322	304	5	ASV_1415 (Saccharimonadaceae)	trial_arm	Placebo	-0.0696148	0.0361234	0.0549004	trial_armPlacebo	0.158188	304	5	ASV_1415 (Saccharimonadaceae)	0.123798	-3.39277e-07	0.0014427	0.834467	NA	ASV_1415 (Saccharimonadaceae)	0.400937	0.49934	0.288921	-0.219066	4.42854	-0.0442255	0.475305	0.450977	0.671357
160	ASV_1456 (Mitochondria)	11396	0.152531	0.286562	160	ASV_1456 (Mitochondria)	10601	0.215482	0.47574	ASV_1456 (Mitochondria)	10476	0.161215	0.37036	ASV_1456 (Mitochondria)	trial_arm	Placebo	0.00933461	0.0074851	0.21333	trial_armPlacebo	0.362662	304	2	ASV_1456 (Mitochondria)	trial_arm	Placebo	0.0346148	0.0189445	0.0686619	trial_armPlacebo	0.183062	304	2	ASV_1456 (Mitochondria)	0.0388579	3.23598e-07	0.0014427	0.836416	NA	ASV_1456 (Mitochondria)	0.329372	0.333347	0.326759	-0.0974241	4.35629	-0.0189263	0.4884	0.502944	0.732073
161	ASV_1482 (Prevotellaceae)	11547.5	0.985128	0.992564	161	ASV_1482 (Prevotellaceae)	10687.5	0.2603	0.531593	ASV_1482 (Prevotellaceae)	10533	0.184639	0.397324	ASV_1482 (Prevotellaceae)	trial_arm	Placebo	0.00197079	0.00435103	0.650911	trial_armPlacebo	0.819666	304	2	ASV_1482 (Prevotellaceae)	trial_arm	Placebo	0.0127029	0.0268336	0.636273	trial_armPlacebo	0.849274	304	2	ASV_1482 (Prevotellaceae)	0.0457138	-2.71821e-07	0.00144269	0.79821	NA	ASV_1482 (Prevotellaceae)	0.35379	0.421176	0.291497	-0.101326	4.37971	-0.020204	0.487902	0.487977	0.708122
162	Desulfobulbus	11319	0.0789218	0.206411	162	Desulfobulbus	10390.5	0.130143	0.381455	Desulfobulbus	10202	0.0786479	0.257118	Desulfobulbus	trial_arm	Placebo	0.0131873	0.00821828	0.10962	trial_armPlacebo	0.262911	304	3	Desulfobulbus	trial_arm	Placebo	0.0576333	0.0235232	0.0148504	trial_armPlacebo	0.0646064	304	3	Desulfobulbus	0.0247892	2.72195e-07	0.0014427	0.842717	NA	Desulfobulbus	0.371233	0.393735	0.351401	0.00332359	4.33141	0.00112295	0.4996	0.518442	0.73947
163	ASV_1504 (Peptostreptococcaceae)	11548.5	0.992564	0.992564	163	ASV_1504 (Peptostreptococcaceae)	10784.5	0.317788	0.53355	ASV_1504 (Peptostreptococcaceae)	10646	0.238345	0.417718	ASV_1504 (Peptostreptococcaceae)	trial_arm	Placebo	-0.00695814	0.00929754	0.45481	trial_armPlacebo	0.644315	304	2	ASV_1504 (Peptostreptococcaceae)	trial_arm	Placebo	-0.00444555	0.0227178	0.844988	trial_armPlacebo	0.914955	304	2	ASV_1504 (Peptostreptococcaceae)	0.0206463	6.07425e-07	0.00144269	0.971784	NA	ASV_1504 (Peptostreptococcaceae)	0.369438	0.403523	0.337233	-0.0909465	4.25123	-0.0159734	0.490102	0.517304	0.732298
164	Brevundimonas	11700	0.163509	0.286562	164	Brevundimonas	10966.5	0.446457	0.612078	Brevundimonas	10779	0.314628	0.444692	Brevundimonas	trial_arm	Placebo	-0.00687362	0.00535134	0.199964	trial_armPlacebo	0.357829	304	2	Brevundimonas	trial_arm	Placebo	-0.0269666	0.0266156	0.311782	trial_armPlacebo	0.50479	304	2	Brevundimonas	0.0937199	-3.48653e-07	0.0014427	0.910019	NA	Brevundimonas	0.33879	0.394522	0.279764	-0.0972438	4.36212	-0.0209862	0.4892	0.533686	0.732146
165	Brevibacterium	11700	0.163509	0.286562	165	Brevibacterium	10963	0.443733	0.612078	Brevibacterium	10829	0.347061	0.468257	Brevibacterium	trial_arm	Placebo	-0.00510868	0.00374886	0.173983	trial_armPlacebo	0.336104	304	2	Brevibacterium	trial_arm	Placebo	-0.0197989	0.0295163	0.502875	trial_armPlacebo	0.712406	304	2	Brevibacterium	0.104345	-3.36979e-07	0.0014427	0.876833	NA	Brevibacterium	0.305808	0.372818	0.252808	-0.217314	4.3584	-0.0395168	0.4784	0.486453	0.707018
166	ASV_1628 (Bacilli_RF39)	11396	0.152531	0.286562	166	ASV_1628 (Bacilli_RF39)	10525.5	0.181145	0.452862	ASV_1628 (Bacilli_RF39)	10390	0.130221	0.335417	ASV_1628 (Bacilli_RF39)	trial_arm	Placebo	0.00790351	0.00613451	0.198603	trial_armPlacebo	0.357829	304	2	ASV_1628 (Bacilli_RF39)	trial_arm	Placebo	0.0371127	0.0206554	0.0733729	trial_armPlacebo	0.18617	304	2	ASV_1628 (Bacilli_RF39)	0.0300424	2.25321e-08	0.0014427	0.826821	NA	ASV_1628 (Bacilli_RF39)	0.354617	0.369206	0.34503	0.0574983	4.35182	0.0119919	0.493301	0.516478	0.72337
167	Pseudoramibacter	11472	0.554694	0.725369	167	Pseudoramibacter	10760.5	0.302855	0.531593	Pseudoramibacter	10600	0.215284	0.401537	Pseudoramibacter	trial_arm	Placebo	0.000118281	0.00905534	0.989587	trial_armPlacebo	0.989587	304	3	Pseudoramibacter	trial_arm	Placebo	0.0110712	0.0226384	0.625164	trial_armPlacebo	0.843475	304	3	Pseudoramibacter	0.031121	1.15987e-08	0.00144269	0.921706	NA	Pseudoramibacter	0.375769	0.396871	0.359141	-0.0798024	4.27928	-0.0134235	0.4912	0.524916	0.739234
168	ASV_1738 (Anaerovoracaceae)	11396	0.152531	0.286562	168	ASV_1738 (Anaerovoracaceae)	10512	0.175462	0.445202	ASV_1738 (Anaerovoracaceae)	10371	0.124042	0.329486	ASV_1738 (Anaerovoracaceae)	trial_arm	Placebo	0.00861511	0.00680295	0.206353	trial_armPlacebo	0.361161	304	2	ASV_1738 (Anaerovoracaceae)	trial_arm	Placebo	0.0378979	0.0209132	0.0709561	trial_armPlacebo	0.184482	304	2	ASV_1738 (Anaerovoracaceae)	0.0200618	2.93526e-07	0.0014427	0.854865	NA	ASV_1738 (Anaerovoracaceae)	0.339148	0.34931	0.327354	-0.0759272	4.32129	-0.0135507	0.492701	0.441781	0.674776
169	Leuconostoc	11700	0.163509	0.286562	169	Leuconostoc	10919.5	0.410672	0.590397	Leuconostoc	10772	0.310252	0.444692	Leuconostoc	trial_arm	Placebo	-0.0076796	0.00611751	0.210323	trial_armPlacebo	0.361161	304	2	Leuconostoc	trial_arm	Placebo	-0.0123139	0.0262593	0.639453	trial_armPlacebo	0.849274	304	2	Leuconostoc	0.062124	-3.28307e-07	0.0014427	0.935487	NA	Leuconostoc	0.353843	0.406322	0.304656	-0.100863	4.40287	-0.0205754	0.487702	0.442299	0.684042
170	Wolinella	11396	0.152531	0.286562	170	Wolinella	10480.5	0.16271	0.425548	Wolinella	10344	0.115657	0.317125	Wolinella	trial_arm	Placebo	0.00740991	0.00567564	0.192695	trial_armPlacebo	0.356066	304	2	Wolinella	trial_arm	Placebo	0.0351948	0.0189641	0.0644467	trial_armPlacebo	0.179606	304	2	Wolinella	0.0210986	3.03434e-07	0.0014427	0.838091	NA	Wolinella	0.321896	0.320451	0.324946	-0.0485608	4.29103	-0.00852656	0.4948	0.489484	0.71392
[truncated: 22 more columns]
