# Supplementary material for: Sputum bacterial load and bacterial composition correlate with lung function and are altered by long-term azithromycin treatment in children with HIV-associated chronic lung disease
Source: Microbiome. 2023 Feb 20;11:29. doi: 10.1186/s40168-023-01460-x (PMC9940396; doi:10.1186/s40168-023-01460-x)
Supplement: Supplementary file 2 — Additional file 1: Figure S1. A bar plot of the taxa and their relative abundance of the extraction and sequencing mock controls compared to manufacturer profiles. Figure S2. A scatterplot showing the correlation between samples repeated within a run (WR, n = 74) and between runs (BR, n=28). Figure S3. A scatterplot showing the spread of biological samples (n=960) and the negative controls (primestore, n=43) 16S copies vs final number of reads (A1 and A2), Shannon alpha diversity index (B1 and B2) and age of participant in years (C1 and C2). Figure S4. Ordination plots of showing the spread of biological samples (n=960) and the negative controls (primestore, n=43) coloured by their 16S copies. Figure S5. Ordination plots showing the spread of biological samples (n=960) and the negative controls (primestore, n=43) coloured by their number of reads. Figure S6. Ordination plots showing the spread of biological samples (n=960) and the negative controls (primestore, n=43) coloured by the age of the participant. Figure S7. Rarefaction curves showing number of ASVs detected and 16S copies of samples. Figure S8. Rarefaction curves showing number of ASVs detected and number of reads of samples. Figure S9. Bar plot showing the profiles of biological samples with <100 16S copies (n=2) in comparison to Primestores profiles (n=43). Figure S10. Bar plot showing the profiles of biological samples with >100 to <1000 16S copies (n=10) in comparison to Primestores profiles (n=43). Figure S11. Ordination plots showing the profiles of a subset of biological samples with low 16S copies and the negative controls. Figure S12. Ordination plots showing the profiles of a subset of biological samples with low reads and the negative controls. Figure S13. Ordination plots showing the spread of biological samples (n=960) and the negative controls (primestore, n=43) coloured by the run in which the sample was processed. Figure S14. Ordination plots showing the spread of biological samples (n=960) [file 40168_2023_1460_MOESM1_ESM.zip › Supplementary_Table_S8_DA_AZM_only_Baseline_48_weeks_ESM.xlsx]

## Sheet: AZM012m (2)
Mann–Whitney–Wilcoxon test on Total sum scaled ASV counts					Mann–Whitney–Wilcoxon test on variance stabilising transformed ASV counts					"Mann–Whitney–Wilcoxon test on centred log-ratio transformed ASV counts "					MaasLin2 on total sum scaled transformed ASV counts											MaasLin2 on centered log-ratio transformed ASV counts										Deseq2							Aldex2
	Genus	stat	p	p.adj		Genus	stat	p	p.adj		Genus	stat	p	p.adj		Genus	metadata	value	coef	stderr	pval	name	qval	N	N.not.zero	Genus	metadata	value	coef	stderr	pval	name	qval	N	N.not.zero		Genus	baseMean	log2FoldChange	lfcSE	pvalue	padj		Genus	rab.all	rab.win.Week 0	rab.win.Week 48	diff.btw	diff.win
1	Neisseria	10040	0.392033	0.59855	1	Neisseria	10012	0.370922	0.640966	1	Neisseria	12617	0.00663287	0.0630123	1	Neisseria	visit	Week 48	0.0309646	0.0645905	0.632016	visitWeek 48	0.798052	292	288	Neisseria	visit	Week 48	-3.11925	1.17431	0.00833898	visitWeek 48	0.0475322	292	257	1	Neisseria	2960.11	-0.000104837	0.00144456	0.533185	0.674862	1	Neisseria	13.1108	13.0078	13.2288	0.214061	2.56871
2	Streptococcus	8258	0.00088096	0.00836912	2	Streptococcus	8317	0.00117766	0.013989	2	Streptococcus	7543	1.58091e-05	0.00040606	2	Streptococcus	visit	Week 48	0.0953113	0.0394063	0.0161926	visitWeek 48	0.0865291	292	292	Streptococcus	visit	Week 48	5.90476	1.33061	1.29347e-05	visitWeek 48	0.00024576	292	290	2	Streptococcus	9800.97	7.36392e-06	0.00144268	0.206301	0.39541	2	Streptococcus	13.1427	12.8775	13.3588	0.421457	1.69375
3	Haemophilus	13473.5	9.54184e-05	0.00135971	3	Haemophilus	12881	0.00206533	0.0220732	3	Haemophilus	12840	0.00249586	0.0284528	3	Haemophilus	visit	Week 48	-0.203875	0.0504897	6.90786e-05	visitWeek 48	0.00098437	292	290	Haemophilus	visit	Week 48	-2.33913	0.697335	0.000901291	visitWeek 48	0.0081697	292	287	3	Haemophilus	2950.77	-0.00150169	0.00242344	0.0911839	0.262154	3	Haemophilus	12.8236	13.0463	12.5982	-0.556674	2.47891
4	Prevotella	10202	0.527786	0.711986	4	Prevotella	10131	0.465514	0.652483	4	Prevotella	10602	0.938679	0.956484	4	Prevotella	visit	Week 48	0.0734924	0.0816341	0.368726	visitWeek 48	0.549796	292	284	Prevotella	visit	Week 48	0.0693866	2.11487	0.97385	visitWeek 48	0.996132	292	130	4	Prevotella	1066.41	1.08475e-06	0.00144265	0.113589	0.283882	4	Prevotella	11.8678	11.7844	11.9674	0.176545	2.93706
5	Moraxella	13557	2.7009e-06	6.45454e-05	5	Moraxella	13311.5	0.000234838	0.00401573	5	Moraxella	13016	0.00108386	0.014257	5	Moraxella	visit	Week 48	-0.548635	0.116276	3.70183e-06	visitWeek 48	0.000105502	292	104	Moraxella	visit	Week 48	-1.20328	0.314332	0.000158258	visitWeek 48	0.00180414	292	77	5	Moraxella	340.941	3.22888	0.703008	2.46602e-13	1.70155e-11	5	Moraxella	1.47892	3.03194	0.647187	-2.55865	7.82528
6	Veillonella	8386.5	0.0016444	0.0133901	6	Veillonella	8315	0.00116624	0.013989	6	Veillonella	8936	0.0170224	0.130916	6	Veillonella	visit	Week 48	0.201217	0.0713796	0.00514939	visitWeek 48	0.0352218	292	286	Veillonella	visit	Week 48	2.10312	0.780164	0.00743353	visitWeek 48	0.0438322	292	269	6	Veillonella	527.07	-0.556268	0.17761	6.11296e-05	0.000843589	6	Veillonella	10.9187	10.6592	11.2398	0.577984	2.48366
7	Fusobacterium	12013.5	0.0602982	0.184125	7	Fusobacterium	11756.5	0.128015	0.497514	7	Fusobacterium	11798	0.114223	0.42461	7	Fusobacterium	visit	Week 48	-0.102357	0.0841165	0.224653	visitWeek 48	0.417777	292	270	Fusobacterium	visit	Week 48	-1.17871	0.660897	0.0755513	visitWeek 48	0.218971	292	160	7	Fusobacterium	345.304	0.416457	0.268539	0.00256202	0.0196421	7	Fusobacterium	9.75151	10.0937	9.48974	-0.387457	3.35524
8	Porphyromonas	10481.5	0.807247	0.926438	8	Porphyromonas	10314	0.633977	0.774358	8	Porphyromonas	12214	0.0310739	0.183229	8	Porphyromonas	visit	Week 48	-0.00498658	0.08381	0.952596	visitWeek 48	0.976417	292	276	Porphyromonas	visit	Week 48	-1.18808	0.549904	0.0315507	visitWeek 48	0.117286	292	232	8	Porphyromonas	374.524	3.14034e-05	0.00144283	0.454047	0.614005	8	Porphyromonas	10.137	10.0539	10.227	0.101864	3.36045
9	Lautropia	7320	3.65323e-06	6.94114e-05	9	Lautropia	7274.5	2.74146e-06	0.000117197	9	Lautropia	7104	8.40963e-07	7.19024e-05	9	Lautropia	visit	Week 48	0.448773	0.0910706	1.4008e-06	visitWeek 48	4.79074e-05	292	257	Lautropia	visit	Week 48	1.80748	0.392266	6.10373e-06	visitWeek 48	0.00015576	292	257	9	Lautropia	243.183	-1.67359	0.26124	6.30065e-12	1.44915e-10	9	Lautropia	8.56043	7.7015	9.20089	1.49966	4.50992
10	Actinobacillus	11537	0.182788	0.332519	10	Actinobacillus	11624	0.180736	0.561924	10	Actinobacillus	11595	0.194249	0.461342	10	Actinobacillus	visit	Week 48	-0.0796189	0.0816045	0.330042	visitWeek 48	0.532426	292	132	Actinobacillus	visit	Week 48	-0.386448	0.52007	0.458041	visitWeek 48	0.681087	292	127	10	Actinobacillus	284.415	5.04328e-07	0.00144269	0.798069	0.860418	10	Actinobacillus	2.55599	6.57333	1.83962	-0.610901	10.1011
11	Gemella	9111	0.0320598	0.123802	11	Gemella	8868.5	0.013146	0.104488	11	Gemella	8548	0.00345519	0.0369273	11	Gemella	visit	Week 48	0.109274	0.055196	0.0486781	visitWeek 48	0.180955	292	285	Gemella	visit	Week 48	0.321524	0.126532	0.0115731	visitWeek 48	0.056543	292	285	11	Gemella	172.646	-7.69438e-06	0.00144265	0.216672	0.404064	11	Gemella	8.94874	8.73622	9.13766	0.403359	2.11665
12	Alloprevotella	12601	0.00708001	0.0448401	12	Alloprevotella	12630	0.00628067	0.0596663	12	Alloprevotella	13911	6.53221e-06	0.000223402	12	Alloprevotella	visit	Week 48	-0.205	0.0942399	0.0304157	visitWeek 48	0.14057	292	271	Alloprevotella	visit	Week 48	-2.75026	0.640812	2.41799e-05	visitWeek 48	0.000413476	292	136	12	Alloprevotella	292.223	-2.17733e-06	0.00144267	0.32566	0.548062	12	Alloprevotella	9.64439	10.0701	9.13119	-0.68957	3.61162
13	Leptotrichia	11161	0.485616	0.692837	13	Leptotrichia	11194	0.457918	0.64714	13	Leptotrichia	11350	0.337806	0.538515	13	Leptotrichia	visit	Week 48	-0.00709971	0.101984	0.944547	visitWeek 48	0.976417	292	254	Leptotrichia	visit	Week 48	-0.751323	0.828342	0.365149	visitWeek 48	0.597078	292	58	13	Leptotrichia	231.238	-5.29875e-05	0.00144316	0.665903	0.765788	13	Leptotrichia	8.62256	8.77467	8.49327	-0.219943	4.89618
14	Rothia	7291	3.01967e-06	6.45454e-05	14	Rothia	7380	5.54459e-06	0.000158021	14	Rothia	8906	0.0151904	0.123694	14	Rothia	visit	Week 48	0.360946	0.084398	2.57781e-05	visitWeek 48	0.000440805	292	260	Rothia	visit	Week 48	1.46074	0.616711	0.018511	visitWeek 48	0.0832994	292	260	14	Rothia	304.57	-1.17888e-05	0.00144269	0.00768661	0.048216	14	Rothia	9.55492	8.99909	10.069	1.13635	3.70557
15	Aggregatibacter	14759	1.68533e-09	1.44096e-07	15	Aggregatibacter	15519	1.60729e-11	2.74846e-09	15	Aggregatibacter	15294	1.31518e-10	2.24897e-08	15	Aggregatibacter	visit	Week 48	-0.589324	0.0901807	2.85536e-10	visitWeek 48	2.44133e-08	292	152	Aggregatibacter	visit	Week 48	-2.23396	0.376922	8.74907e-09	visitWeek 48	1.30199e-06	292	152	15	Aggregatibacter	75.9428	-1.61561e-06	0.00144269	0.115198	0.283882	15	Aggregatibacter	6.47751	7.95625	1.39343	-3.85506	8.21543
16	Granulicatella	9139	0.0353005	0.125758	16	Granulicatella	8969.5	0.0192946	0.131975	16	Granulicatella	9933	0.315258	0.538515	16	Granulicatella	visit	Week 48	0.0741453	0.0558683	0.185505	visitWeek 48	0.391621	292	281	Granulicatella	visit	Week 48	0.162322	0.475044	0.732824	visitWeek 48	0.883341	292	281	16	Granulicatella	187.714	-0.00011805	0.00144507	0.292726	0.53153	16	Granulicatella	9.26417	9.02578	9.48231	0.354114	2.0896
17	Escherichia/Shigella	10732	0.559689	0.711986	17	Escherichia/Shigella	9957	0.331259	0.618948	17	Escherichia/Shigella	9851	0.263604	0.503101	17	Escherichia/Shigella	visit	Week 48	-0.0187337	0.0186033	0.314769	visitWeek 48	0.512624	292	3	Escherichia/Shigella	visit	Week 48	-0.0469056	0.0588852	0.426358	visitWeek 48	0.650958	292	3	17	Escherichia/Shigella	0.0211932	2.54876e-07	0.00144269	0.983533	NA	17	Escherichia/Shigella	-0.234305	-0.185815	-0.284708	-0.133231	4.35596
18	ASV_52 (Neisseriaceae)	10452	0.746025	0.867825	18	ASV_52 (Neisseriaceae)	10841.5	0.799723	0.865523	18	ASV_52 (Neisseriaceae)	10720	0.932065	0.956484	18	ASV_52 (Neisseriaceae)	visit	Week 48	0.0128643	0.0590113	0.827585	visitWeek 48	0.924948	292	114	ASV_52 (Neisseriaceae)	visit	Week 48	0.120211	0.260008	0.644189	visitWeek 48	0.853924	292	114	18	ASV_52 (Neisseriaceae)	32.6379	-1.82562e-06	0.00144269	0.34196	0.561792	18	ASV_52 (Neisseriaceae)	1.8441	1.65617	2.05931	0.159688	8.14453
19	Actinomyces	8183	0.000583545	0.00623664	19	Actinomyces	8325.5	0.00122711	0.013989	19	Actinomyces	7630	2.71061e-05	0.000518176	19	Actinomyces	visit	Week 48	0.247881	0.0798231	0.00208838	visitWeek 48	0.0185729	292	241	Actinomyces	visit	Week 48	1.99032	0.480486	4.51477e-05	visitWeek 48	0.000701842	292	233	19	Actinomyces	103.181	-1.01702e-05	0.00144269	0.0287364	0.132188	19	Actinomyces	8.19538	7.60966	8.64733	0.90492	4.70258
20	Pseudomonas	10366.5	0.100704	0.251775	20	Pseudomonas	9540	0.121164	0.493312	20	Pseudomonas	9435	0.090162	0.350402	20	Pseudomonas	visit	Week 48	0.0436505	0.0298091	0.144186	visitWeek 48	0.368726	292	6	Pseudomonas	visit	Week 48	0.222519	0.126926	0.0806346	visitWeek 48	0.226056	292	6	20	Pseudomonas	0.117972	-1.63077e-07	0.00144269	0.776899	NA	20	Pseudomonas	-0.225127	-0.280424	-0.170889	0.103913	4.60416
21	ASV_62 (Lachnospiraceae)	13255	2.35421e-05	0.000365973	21	ASV_62 (Lachnospiraceae)	13685.5	2.70769e-05	0.00066145	21	ASV_62 (Lachnospiraceae)	13765	1.66223e-05	0.00040606	21	ASV_62 (Lachnospiraceae)	visit	Week 48	-0.397124	0.103344	0.000149507	visitWeek 48	0.00196659	292	102	ASV_62 (Lachnospiraceae)	visit	Week 48	-0.891986	0.222843	7.95749e-05	visitWeek 48	0.00113394	292	102	21	ASV_62 (Lachnospiraceae)	19.2413	5.19969e-07	0.00144269	0.185094	0.375631	21	ASV_62 (Lachnospiraceae)	1.42543	2.9987	0.60114	-2.10787	7.19621
22	Campylobacter	9910	0.298337	0.50903	22	Campylobacter	9923	0.308616	0.618948	22	Campylobacter	10335	0.654856	0.751546	22	Campylobacter	visit	Week 48	0.0976647	0.0876796	0.266252	visitWeek 48	0.446364	292	235	Campylobacter	visit	Week 48	-0.190094	0.265462	0.474514	visitWeek 48	0.699499	292	188	22	Campylobacter	40.5839	1.75149e-06	0.00144267	0.712715	0.793182	22	Campylobacter	6.74276	6.59376	6.88274	0.39107	4.65746
23	Bergeyella	11109	0.502485	0.710123	23	Bergeyella	11198	0.454523	0.64714	23	Bergeyella	10930	0.706668	0.784677	23	Bergeyella	visit	Week 48	-0.0733562	0.0940377	0.435984	visitWeek 48	0.626498	292	143	Bergeyella	visit	Week 48	-0.00510661	0.274021	0.985144	visitWeek 48	0.996132	292	103	23	Bergeyella	20.5348	-7.98552e-06	0.0014427	0.45413	0.614005	23	Bergeyella	3.21323	3.60805	2.86637	-0.335943	6.99778
24	ASV_68 (Prevotellaceae)	10753	0.843067	0.94845	24	ASV_68 (Prevotellaceae)	10463	0.787399	0.863111	24	ASV_68 (Prevotellaceae)	10560	0.892495	0.942078	24	ASV_68 (Prevotellaceae)	visit	Week 48	-0.0132944	0.0439164	0.76232	visitWeek 48	0.892854	292	51	ASV_68 (Prevotellaceae)	visit	Week 48	-0.0443917	0.221748	0.841472	visitWeek 48	0.899323	292	51	24	ASV_68 (Prevotellaceae)	16.6443	-9.88276e-07	0.00144269	0.390635	0.573485	24	ASV_68 (Prevotellaceae)	0.408723	0.419317	0.398869	-0.0262723	7.55879
25	ASV_77 (Carnobacteriaceae)	8964	0.0113148	0.0604635	25	ASV_77 (Carnobacteriaceae)	8943.5	0.0175013	0.124697	25	ASV_77 (Carnobacteriaceae)	8802	0.0101123	0.0864605	25	ASV_77 (Carnobacteriaceae)	visit	Week 48	0.150175	0.0612807	0.0148522	visitWeek 48	0.0846577	292	140	ASV_77 (Carnobacteriaceae)	visit	Week 48	0.543898	0.23826	0.0231666	visitWeek 48	0.0966218	292	140	25	ASV_77 (Carnobacteriaceae)	26.4526	2.74257e-06	0.00144269	0.378192	0.573485	25	ASV_77 (Carnobacteriaceae)	3.1241	2.17457	6.52279	0.725356	7.75511
26	Enterococcus	10513.5	0.321492	0.50903	26	Enterococcus	9649	0.161879	0.543503	26	Enterococcus	9553	0.125774	0.437223	26	Enterococcus	visit	Week 48	0.00538199	0.0203458	0.791562	visitWeek 48	0.908437	292	4	Enterococcus	visit	Week 48	0.0266975	0.11504	0.816647	visitWeek 48	0.883341	292	4	26	Enterococcus	0.0735463	-3.54138e-07	0.0014427	0.862475	NA	26	Enterococcus	-0.231211	-0.262882	-0.202444	0.101511	4.43902
27	Dolosigranulum	10784	0.676448	0.814596	27	Dolosigranulum	9914.5	0.302801	0.618948	27	Dolosigranulum	9767	0.217073	0.466204	27	Dolosigranulum	visit	Week 48	0.0100048	0.0510477	0.844756	visitWeek 48	0.93234	292	18	Dolosigranulum	visit	Week 48	0.0497946	0.118923	0.675736	visitWeek 48	0.868803	292	18	27	Dolosigranulum	1.47586	-8.73508e-07	0.00144269	0.885285	0.925525	27	Dolosigranulum	-0.0777876	-0.0443978	-0.121621	-0.056254	4.87316
28	Corynebacterium	11109	0.475477	0.692837	28	Corynebacterium	11729.5	0.137602	0.520488	28	Corynebacterium	14048	2.62352e-06	0.000149541	28	Corynebacterium	visit	Week 48	0.00576516	0.0843156	0.945534	visitWeek 48	0.976417	292	112	Corynebacterium	visit	Week 48	0.0999355	0.303515	0.742197	visitWeek 48	0.883341	292	90	28	Corynebacterium	20.5568	-6.49597e-06	0.0014427	0.00232335	0.0196421	28	Corynebacterium	1.76253	2.21723	1.35854	-0.335372	7.07698
29	Streptobacillus	13439	1.27891e-06	4.4175e-05	29	Streptobacillus	14210.5	8.44358e-07	4.81284e-05	29	Streptobacillus	7631	2.72724e-05	0.000518176	29	Streptobacillus	visit	Week 48	-0.351242	0.0774423	8.4196e-06	visitWeek 48	0.000179969	292	83	Streptobacillus	visit	Week 48	-1.01389	0.220505	6.37613e-06	visitWeek 48	0.00015576	292	80	29	Streptobacillus	12.067	3.20195e-06	0.00144269	0.041785	0.168361	29	Streptobacillus	1.00873	2.13208	0.313198	-2.068	6.46148
30	Oribacterium	8424.5	0.00109648	0.00986829	30	Oribacterium	8271	0.000938812	0.0133781	30	Oribacterium	10129	0.463821	0.596341	30	Oribacterium	visit	Week 48	0.338333	0.0961177	0.00050096	visitWeek 48	0.00611887	292	156	Oribacterium	visit	Week 48	1.1058	0.238327	5.28602e-06	visitWeek 48	0.00015576	292	137	30	Oribacterium	17.1405	-6.80469e-06	0.00144269	0.00873382	0.0502195	30	Oribacterium	4.77036	2.68977	5.84257	1.48027	6.67856
31	ASV_112 (Pasteurellaceae)	11293	0.0495734	0.156983	31	ASV_112 (Pasteurellaceae)	10355	0.674816	0.806948	31	ASV_112 (Pasteurellaceae)	12371	0.0176086	0.130916	31	ASV_112 (Pasteurellaceae)	visit	Week 48	-0.0433589	0.0313672	0.167943	visitWeek 48	0.375856	292	21	ASV_112 (Pasteurellaceae)	visit	Week 48	-0.274798	0.153582	0.0746159	visitWeek 48	0.218971	292	21	31	ASV_112 (Pasteurellaceae)	4.34433	1.89957e-07	0.00144269	0.422948	0.595579	31	ASV_112 (Pasteurellaceae)	-0.0164177	0.0908494	-0.109762	-0.264903	5.46204
32	Stomatobaculum	11965	0.0491655	0.156983	32	Stomatobaculum	12452.5	0.0128839	0.104488	32	Stomatobaculum	10553	0.884829	0.942078	32	Stomatobaculum	visit	Week 48	-0.16248	0.0846726	0.0559765	visitWeek 48	0.196988	292	136	Stomatobaculum	visit	Week 48	-0.545938	0.287151	0.0582645	visitWeek 48	0.1916	292	131	32	Stomatobaculum	12.3239	-1.18909e-06	0.00144269	0.587948	0.699455	32	Stomatobaculum	2.77794	4.65466	1.85447	-0.974013	6.88146
33	Lachnoanaerobaculum	10841	0.794697	0.918197	33	Lachnoanaerobaculum	10804.5	0.839617	0.886262	33	Lachnoanaerobaculum	10206	0.531421	0.653763	33	Lachnoanaerobaculum	visit	Week 48	-0.00740647	0.0795496	0.925884	visitWeek 48	0.976417	292	181	Lachnoanaerobaculum	visit	Week 48	0.0619086	0.254949	0.808311	visitWeek 48	0.883341	292	174	33	Lachnoanaerobaculum	12.6953	-4.61016e-06	0.00144269	0.140996	0.335473	33	Lachnoanaerobaculum	5.47115	5.4117	5.53508	0.0674094	6.29528
34	ASV_120 (Pasteurellaceae)	10878	0.356338	0.553944	34	ASV_120 (Pasteurellaceae)	10365	0.684976	0.810196	34	ASV_120 (Pasteurellaceae)	9580	0.135292	0.444902	34	ASV_120 (Pasteurellaceae)	visit	Week 48	-0.0113497	0.0162853	0.486404	visitWeek 48	0.672957	292	11	ASV_120 (Pasteurellaceae)	visit	Week 48	-0.100897	0.125681	0.422747	visitWeek 48	0.650958	292	11	34	ASV_120 (Pasteurellaceae)	0.837728	-5.23447e-08	0.00144269	0.462728	0.614005	34	ASV_120 (Pasteurellaceae)	-0.156944	-0.067595	-0.238099	-0.15104	4.9126
35	ASV_126 (Chloroplast)	10439	0.0829113	0.221529	35	ASV_126 (Chloroplast)	9720.5	0.193739	0.56242	35	ASV_126 (Chloroplast)	10961	0.674994	0.759368	35	ASV_126 (Chloroplast)	visit	Week 48	0.0205848	0.0141817	0.147721	visitWeek 48	0.368726	292	3	ASV_126 (Chloroplast)	visit	Week 48	0.0803506	0.0459744	0.0815701	visitWeek 48	0.226056	292	3	35	ASV_126 (Chloroplast)	0.136005	3.93015e-07	0.0014427	0.941228	NA	35	ASV_126 (Chloroplast)	-0.247406	-0.277315	-0.215329	0.117904	4.35108
36	Mannheimia	11258	0.181822	0.332519	36	Mannheimia	11163.5	0.483742	0.656507	36	Mannheimia	8972	0.0194745	0.133205	36	Mannheimia	visit	Week 48	-0.0872095	0.0714471	0.223223	visitWeek 48	0.417777	292	44	Mannheimia	visit	Week 48	-0.215938	0.17697	0.223381	visitWeek 48	0.434071	292	44	36	Mannheimia	4.6418	-8.30243e-07	0.00144269	0.615625	0.719969	36	Mannheimia	0.316741	0.449953	0.189604	-0.394446	6.31103
37	TM7x (Saccharimonadaceae)	9503	0.0667366	0.20021	37	TM7x (Saccharimonadaceae)	9088.5	0.0296172	0.19479	37	TM7x (Saccharimonadaceae)	9929	0.312593	0.538515	37	TM7x (Saccharimonadaceae)	visit	Week 48	0.140418	0.0661839	0.0347168	visitWeek 48	0.148414	292	111	TM7x (Saccharimonadaceae)	visit	Week 48	0.479929	0.17255	0.00576737	visitWeek 48	0.0380291	292	91	37	TM7x (Saccharimonadaceae)	7.90584	-4.10218e-06	0.00144269	0.063173	0.207568	37	TM7x (Saccharimonadaceae)	1.72547	1.40942	2.08447	0.694394	6.51619
38	Tropheryma	10654.5	0.989469	1	38	Tropheryma	9978	0.345969	0.629369	38	Tropheryma	11574	0.20444	0.466204	38	Tropheryma	visit	Week 48	0.0114602	0.0304067	0.706525	visitWeek 48	0.850816	292	10	Tropheryma	visit	Week 48	0.0276424	0.0835806	0.741089	visitWeek 48	0.883341	292	10	38	Tropheryma	1.65887	-5.32507e-07	0.00144269	0.98639	0.98639	38	Tropheryma	-0.144227	-0.176387	-0.118598	0.0451817	4.64256
39	Solobacterium	11540.5	0.164497	0.319648	39	Solobacterium	11630	0.178039	0.561924	39	Solobacterium	9366	0.0734239	0.306231	39	Solobacterium	visit	Week 48	-0.101697	0.0673809	0.132316	visitWeek 48	0.348093	292	114	Solobacterium	visit	Week 48	-0.226261	0.162628	0.165207	visitWeek 48	0.362185	292	114	39	Solobacterium	4.41138	3.2706e-06	0.00144269	0.179072	0.375631	39	Solobacterium	1.81605	1.93546	1.7057	-0.410622	5.99035
40	Peptostreptococcus	9815.5	0.192675	0.339663	40	Peptostreptococcus	9554.5	0.126239	0.497514	40	Peptostreptococcus	9936	0.317266	0.538515	40	Peptostreptococcus	visit	Week 48	0.0926193	0.0756105	0.221587	visitWeek 48	0.417777	292	122	Peptostreptococcus	visit	Week 48	0.267841	0.159406	0.0939871	visitWeek 48	0.247258	292	122	40	Peptostreptococcus	6.81192	3.95897e-06	0.00144269	0.37934	0.573485	40	Peptostreptococcus	2.11737	1.72563	2.64596	0.589187	5.97826
41	Abiotrophia	9881	0.172574	0.331574	41	Abiotrophia	9903.5	0.295828	0.618948	41	Abiotrophia	10761	0.887018	0.942078	41	Abiotrophia	visit	Week 48	0.0826515	0.0522835	0.115006	visitWeek 48	0.31216	292	81	Abiotrophia	visit	Week 48	0.350379	0.200736	0.0819617	visitWeek 48	0.226056	292	81	41	Abiotrophia	7.12529	-3.02131e-06	0.00144269	0.0439492	0.168361	41	Abiotrophia	0.991133	0.836449	1.14844	0.401515	6.6825
42	Oceanivirga	11448	0.00700396	0.0448401	42	Oceanivirga	10828	0.814146	0.874139	42	Oceanivirga	11490	0.249088	0.49528	42	Oceanivirga	visit	Week 48	-0.0436538	0.0362638	0.229655	visitWeek 48	0.417777	292	17	Oceanivirga	visit	Week 48	-0.164533	0.107202	0.125924	visitWeek 48	0.296818	292	17	42	Oceanivirga	1.70248	-7.937e-07	0.00144269	0.0045523	0.0314109	42	Oceanivirga	-0.0579796	0.0455578	-0.159445	-0.382435	4.71027
43	ASV_157 (Absconditabacteriales_(SR1))	12161	0.000122715	0.00161418	43	ASV_157 (Absconditabacteriales_(SR1))	11814.5	0.10891	0.46559	43	ASV_157 (Absconditabacteriales_(SR1))	11376	0.319956	0.538515	43	ASV_157 (Absconditabacteriales_(SR1))	visit	Week 48	-0.222887	0.0543525	5.3529e-05	visitWeek 48	0.000832133	292	32	ASV_157 (Absconditabacteriales_(SR1))	visit	Week 48	-0.504201	0.129042	0.000116236	visitWeek 48	0.00152895	292	32	43	ASV_157 (Absconditabacteriales_(SR1))	1.21009	1.24666e-06	0.0014427	0.071444	0.224074	43	ASV_157 (Absconditabacteriales_(SR1))	0.13814	0.426452	-0.115128	-0.761024	5.46664
44	ASV_163 (Chloroplast)	10132	0.133345	0.310575	44	ASV_163 (Chloroplast)	9538.5	0.120693	0.493312	44	ASV_163 (Chloroplast)	9425	0.0875612	0.348208	44	ASV_163 (Chloroplast)	visit	Week 48	0.0925513	0.0514477	0.0730679	visitWeek 48	0.229583	292	25	ASV_163 (Chloroplast)	visit	Week 48	0.20339	0.12162	0.0955359	visitWeek 48	0.247525	292	25	44	ASV_163 (Chloroplast)	1.57879	-1.46253e-06	0.00144269	0.5085	0.66201	44	ASV_163 (Chloroplast)	0.0853974	0.00491258	0.170696	0.34925	5.21293
45	ASV_180 (Carnobacteriaceae)	9547	0.00219076	0.0156092	45	ASV_180 (Carnobacteriaceae)	8626.5	0.00485318	0.0488173	45	ASV_180 (Carnobacteriaceae)	8694	0.00649537	0.0630123	45	ASV_180 (Carnobacteriaceae)	visit	Week 48	0.100277	0.0322095	0.00203518	visitWeek 48	0.0185729	292	27	ASV_180 (Carnobacteriaceae)	visit	Week 48	0.440477	0.13862	0.00164539	visitWeek 48	0.0140681	292	27	45	ASV_180 (Carnobacteriaceae)	1.05255	3.71438e-07	0.0014427	0.190894	0.376333	45	ASV_180 (Carnobacteriaceae)	0.0839865	-0.137741	0.323807	0.696306	5.51417
46	ASV_182 (Prevotellaceae)	10659.5	0.997583	1	46	ASV_182 (Prevotellaceae)	10095	0.43533	0.64714	46	ASV_182 (Prevotellaceae)	10018	0.375386	0.538515	46	ASV_182 (Prevotellaceae)	visit	Week 48	-0.00170568	0.0335703	0.959513	visitWeek 48	0.976647	292	22	ASV_182 (Prevotellaceae)	visit	Week 48	-0.00132455	0.130172	0.991888	visitWeek 48	0.996132	292	22	46	ASV_182 (Prevotellaceae)	5.02425	-9.43856e-07	0.00144269	0.318076	0.548062	46	ASV_182 (Prevotellaceae)	0.00653295	0.00520172	0.00718362	0.0178049	5.25091
47	ASV_187 (Absconditabacteriales_(SR1))	12275.5	1.14653e-05	0.000196056	47	ASV_187 (Absconditabacteriales_(SR1))	12564	0.00822574	0.0740317	47	ASV_187 (Absconditabacteriales_(SR1))	12264	0.0260523	0.171344	47	ASV_187 (Absconditabacteriales_(SR1))	visit	Week 48	-0.156197	0.0355692	1.5804e-05	visitWeek 48	0.000300276	292	28	ASV_187 (Absconditabacteriales_(SR1))	visit	Week 48	-0.471477	0.104802	9.90269e-06	visitWeek 48	0.00021167	292	28	47	ASV_187 (Absconditabacteriales_(SR1))	1.71878	-1.02913e-07	0.00144269	0.927849	0.955546	47	ASV_187 (Absconditabacteriales_(SR1))	0.0867424	0.441075	-0.229649	-0.963047	5.1395
48	Treponema	13972	7.74467e-11	1.32434e-08	48	Treponema	14785	1.05366e-08	9.00883e-07	48	Treponema	13036	0.000982383	0.013999	48	Treponema	visit	Week 48	-0.588145	0.0842133	1.96399e-11	visitWeek 48	3.35843e-09	292	60	Treponema	visit	Week 48	-1.63596	0.442198	0.000258276	visitWeek 48	0.00276032	292	5	48	Treponema	0.896839	8.04133e-07	0.0014427	0.162138	0.360887	48	Treponema	0.595309	1.53381	-0.0800481	-2.24991	5.67037
49	Eikenella	10076	0.0905949	0.233562	49	Eikenella	9281.5	0.0563652	0.301202	49	Eikenella	9299	0.0596926	0.275876	49	Eikenella	visit	Week 48	0.0584393	0.0345469	0.0917981	visitWeek 48	0.271377	292	24	Eikenella	visit	Week 48	0.319018	0.152388	0.0371774	visitWeek 48	0.132445	292	23	49	Eikenella	7.44195	5.03895	0.700771	2.69075e-12	9.28309e-11	49	Eikenella	0.0145863	-0.120074	0.144098	0.301661	5.35024
50	ASV_203 (Prevotellaceae)	10654.5	0.989469	1	50	ASV_203 (Prevotellaceae)	9950.5	0.326813	0.618948	50	ASV_203 (Prevotellaceae)	9717	0.192351	0.461342	50	ASV_203 (Prevotellaceae)	visit	Week 48	0.00639965	0.0203867	0.753813	visitWeek 48	0.88898	292	10	ASV_203 (Prevotellaceae)	visit	Week 48	0.024284	0.0892339	0.785709	visitWeek 48	0.883341	292	10	50	ASV_203 (Prevotellaceae)	2.4908	-4.90931e-08	0.00144269	0.386513	0.573485	50	ASV_203 (Prevotellaceae)	-0.140646	-0.144873	-0.136301	0.0618612	4.65841
51	ASV_205 (Clostridia_UCG-014)	12680.5	1.63539e-06	4.66086e-05	51	ASV_205 (Clostridia_UCG-014)	13461	0.000101755	0.00217502	51	ASV_205 (Clostridia_UCG-014)	13145	0.000567663	0.00882458	51	ASV_205 (Clostridia_UCG-014)	visit	Week 48	-0.20365	0.0445232	7.0974e-06	visitWeek 48	0.000173379	292	38	ASV_205 (Clostridia_UCG-014)	visit	Week 48	-0.561815	0.115552	1.90751e-06	visitWeek 48	8.15459e-05	292	38	51	ASV_205 (Clostridia_UCG-014)	0.695816	2.54575e-07	0.00144269	0.401966	NA	51	ASV_205 (Clostridia_UCG-014)	0.2511	0.723854	-0.150601	-1.24069	5.33429
52	ASV_209 (Clostridia_UCG-014)	13227	5.80926e-08	3.31128e-06	52	ASV_209 (Clostridia_UCG-014)	13053.5	0.000896726	0.0133781	52	ASV_209 (Clostridia_UCG-014)	12952	0.00147739	0.0180452	52	ASV_209 (Clostridia_UCG-014)	visit	Week 48	-0.287064	0.0485422	9.39568e-09	visitWeek 48	5.35554e-07	292	50	ASV_209 (Clostridia_UCG-014)	visit	Week 48	-0.642046	0.111461	2.14077e-08	visitWeek 48	1.30199e-06	292	50	52	ASV_209 (Clostridia_UCG-014)	1.46779	2.24837e-06	0.0014427	0.0195053	0.0961331	52	ASV_209 (Clostridia_UCG-014)	0.400579	0.988525	-0.064158	-1.51744	5.34528
53	F0058 (Paludibacteraceae)	8002	1.29167e-06	4.4175e-05	53	F0058 (Paludibacteraceae)	7375.5	5.35263e-06	0.000158021	53	F0058 (Paludibacteraceae)	7353	4.6394e-06	0.000198334	53	F0058 (Paludibacteraceae)	visit	Week 48	0.340371	0.0629246	1.32595e-07	visitWeek 48	5.66842e-06	292	73	F0058 (Paludibacteraceae)	visit	Week 48	0.804726	0.139999	2.28419e-08	visitWeek 48	1.30199e-06	292	73	53	F0058 (Paludibacteraceae)	0.98881	2.00444e-06	0.00144269	0.0422419	0.168361	53	F0058 (Paludibacteraceae)	0.873778	0.281119	1.61065	1.80642	5.59156
54	ASV_214 (Pasteurellaceae)	10808	0.399067	0.603899	54	ASV_214 (Pasteurellaceae)	10098.5	0.438149	0.64714	54	ASV_214 (Pasteurellaceae)	9994	0.357731	0.538515	54	ASV_214 (Pasteurellaceae)	visit	Week 48	-0.0168372	0.0118787	0.15743	visitWeek 48	0.375856	292	6	ASV_214 (Pasteurellaceae)	visit	Week 48	-0.0905298	0.0823649	0.272623	visitWeek 48	0.475698	292	6	54	ASV_214 (Pasteurellaceae)	4.57954	-4.24929e-06	0.0014427	3.00915e-06	5.19079e-05	54	ASV_214 (Pasteurellaceae)	-0.198095	-0.17525	-0.228834	-0.0211255	4.48602
55	ASV_216 (Prevotellaceae)	11096	0.185121	0.333218	55	ASV_216 (Prevotellaceae)	10713	0.93975	0.94583	55	ASV_216 (Prevotellaceae)	10695	0.959649	0.965294	55	ASV_216 (Prevotellaceae)	visit	Week 48	-0.0472983	0.036727	0.19883	visitWeek 48	0.399178	292	22	ASV_216 (Prevotellaceae)	visit	Week 48	-0.135002	0.106067	0.204111	visitWeek 48	0.401184	292	22	55	ASV_216 (Prevotellaceae)	3.58936	3.57081e-07	0.0014427	0.0586505	0.202344	55	ASV_216 (Prevotellaceae)	0.0230383	0.11423	-0.0796666	-0.240718	4.92297
56	Conchiformibius	10419	0.60211	0.746093	56	Conchiformibius	10406.5	0.727795	0.829687	56	Conchiformibius	10174	0.502734	0.62954	56	Conchiformibius	visit	Week 48	0.0370595	0.0408423	0.36496	visitWeek 48	0.549796	292	46	Conchiformibius	visit	Week 48	0.183109	0.176933	0.301573	visitWeek 48	0.515691	292	42	56	Conchiformibius	0.537389	6.1664e-07	0.00144269	0.931389	NA	56	Conchiformibius	0.349982	0.317719	0.380375	0.123354	6.14824
57	Hydrogenophaga	10151	0.0333062	0.123812	57	Hydrogenophaga	9280	0.0560745	0.301202	57	Hydrogenophaga	9265	0.0535838	0.261795	57	Hydrogenophaga	visit	Week 48	0.0385267	0.0283001	0.174456	visitWeek 48	0.37762	292	11	Hydrogenophaga	visit	Week 48	0.113251	0.0696134	0.104854	visitWeek 48	0.263676	292	11	57	Hydrogenophaga	4.94776	-7.42414e-07	0.00144269	0.753973	0.82578	57	Hydrogenophaga	-0.148144	-0.203142	-0.0899879	0.176236	4.50379
58	Catonella	10764.5	0.856373	0.957123	58	Catonella	10722.5	0.929295	0.94583	58	Catonella	10590	0.925456	0.956484	58	Catonella	visit	Week 48	0.00590211	0.0627601	0.92514	visitWeek 48	0.976417	292	88	Catonella	visit	Week 48	0.0891554	0.156526	0.569398	visitWeek 48	0.799637	292	53	58	Catonella	0.586779	2.26414e-07	0.00144269	0.983811	NA	58	Catonella	1.1316	1.19165	1.07671	-0.0151303	5.98996
59	Candidatus_Saccharimonas	9189.5	0.0108836	0.0600351	59	Candidatus_Saccharimonas	8933.5	0.0168374	0.124697	59	Candidatus_Saccharimonas	8760	0.00853393	0.0768053	59	Candidatus_Saccharimonas	visit	Week 48	0.191034	0.0653826	0.00375399	visitWeek 48	0.0277422	292	84	Candidatus_Saccharimonas	visit	Week 48	0.553995	0.154166	0.000383227	visitWeek 48	0.00385481	292	77	59	Candidatus_Saccharimonas	5.53655	-2.31755e-07	0.00144269	0.984611	0.98639	59	Candidatus_Saccharimonas	1.06844	0.737791	1.47497	0.902616	5.80317
60	ASV_239 (Prevotellaceae)	10737	0.815798	0.93001	60	ASV_239 (Prevotellaceae)	10199	0.524855	0.672612	60	ASV_239 (Prevotellaceae)	10038	0.390502	0.538515	60	ASV_239 (Prevotellaceae)	visit	Week 48	-0.00991032	0.0287375	0.730452	visitWeek 48	0.873477	292	23	ASV_239 (Prevotellaceae)	visit	Week 48	-0.0297136	0.102971	0.773121	visitWeek 48	0.883341	292	23	60	ASV_239 (Prevotellaceae)	4.30658	-7.14056e-06	0.0014427	0.000758627	0.00747789	60	ASV_239 (Prevotellaceae)	0.00918601	0.00206182	0.0166603	0.016337	4.99644
61	ASV_242 (Chloroplast)	11023	0.0245504	0.102393	61	ASV_242 (Chloroplast)	10230	0.553225	0.693996	61	ASV_242 (Chloroplast)	10082	0.425034	0.567819	61	ASV_242 (Chloroplast)	visit	Week 48	-0.0517329	0.0248703	0.0383937	visitWeek 48	0.160112	292	5	ASV_242 (Chloroplast)	visit	Week 48	-0.121023	0.0606674	0.0469941	visitWeek 48	0.164	292	5	61	ASV_242 (Chloroplast)	1.677	1.2203e-07	0.00144269	0.580676	0.699455	61	ASV_242 (Chloroplast)	-0.231119	-0.125684	-0.335284	-0.271205	4.44067
62	Mogibacterium	9511	0.0300118	0.119349	62	Mogibacterium	9120.5	0.0330818	0.205733	62	Mogibacterium	8971	0.0194024	0.133205	62	Mogibacterium	visit	Week 48	0.139831	0.0601294	0.0207351	visitWeek 48	0.103546	292	66	Mogibacterium	visit	Week 48	0.342063	0.130119	0.00902414	visitWeek 48	0.0497783	292	66	62	Mogibacterium	0.333108	2.88685e-07	0.0014427	0.417482	NA	62	Mogibacterium	0.701228	0.419147	1.03509	0.744217	5.64295
63	Selenomonas	11162	0.313129	0.50903	63	Selenomonas	11034	0.602603	0.741332	63	Selenomonas	7812	8.00558e-05	0.00136895	63	Selenomonas	visit	Week 48	-0.0576351	0.0650395	0.376268	visitWeek 48	0.554671	292	57	Selenomonas	visit	Week 48	-0.0973833	0.186216	0.601402	visitWeek 48	0.812287	292	45	63	Selenomonas	2.26907	-1.59983e-06	0.00144269	0.314022	0.548062	63	Selenomonas	0.520734	0.647935	0.412002	-0.411891	5.67616
64	ASV_260 (Neisseriaceae)	10580	0.744678	0.867825	64	ASV_260 (Neisseriaceae)	9959.5	0.333001	0.618948	64	ASV_260 (Neisseriaceae)	11030	0.60659	0.718788	64	ASV_260 (Neisseriaceae)	visit	Week 48	0.0127144	0.0186803	0.496648	visitWeek 48	0.674022	292	11	ASV_260 (Neisseriaceae)	visit	Week 48	0.0425933	0.0984115	0.665476	visitWeek 48	0.862094	292	11	64	ASV_260 (Neisseriaceae)	3.77839	-1.05251e-06	0.00144269	0.0463604	0.168361	64	ASV_260 (Neisseriaceae)	-0.143809	-0.149467	-0.139693	0.0575448	4.66223
65	Cardiobacterium	10307.5	0.486201	0.692837	65	Cardiobacterium	10094	0.434579	0.64714	65	Cardiobacterium	9870	0.275019	0.505866	65	Cardiobacterium	visit	Week 48	0.0484031	0.0537213	0.368334	visitWeek 48	0.549796	292	58	Cardiobacterium	visit	Week 48	0.168032	0.130116	0.197592	visitWeek 48	0.397509	292	48	65	Cardiobacterium	2.35312	1.25228e-06	0.00144269	0.406374	0.584163	65	Cardiobacterium	0.569593	0.49721	0.648993	0.284166	5.57471
66	ASV_269 (Weeksellaceae)	10804	0.158012	0.310575	66	ASV_269 (Weeksellaceae)	10119	0.455135	0.64714	66	ASV_269 (Weeksellaceae)	10006	0.366492	0.538515	66	ASV_269 (Weeksellaceae)	visit	Week 48	-0.0134805	0.0115894	0.245711	visitWeek 48	0.424909	292	2	ASV_269 (Weeksellaceae)	visit	Week 48	-0.0551363	0.0468054	0.239766	visitWeek 48	0.452122	292	2	66	ASV_269 (Weeksellaceae)	0.465584	-2.68282e-07	0.00144269	0.415223	NA	66	ASV_269 (Weeksellaceae)	-0.257778	-0.242228	-0.273572	-0.102765	4.40091
67	ASV_280 (Absconditabacteriales_(SR1))	11388	0.00132966	0.0113686	67	ASV_280 (Absconditabacteriales_(SR1))	10940.5	0.695719	0.814849	67	ASV_280 (Absconditabacteriales_(SR1))	10010	0.369442	0.538515	67	ASV_280 (Absconditabacteriales_(SR1))	visit	Week 48	-0.057544	0.019705	0.00377175	visitWeek 48	0.0277422	292	10	ASV_280 (Absconditabacteriales_(SR1))	visit	Week 48	-0.239432	0.077632	0.00223778	visitWeek 48	0.018222	292	10	67	ASV_280 (Absconditabacteriales_(SR1))	2.12898	7.30851e-07	0.00144269	0.100262	0.276724	67	ASV_280 (Absconditabacteriales_(SR1))	-0.161637	-0.0249162	-0.288754	-0.401125	4.66544
68	ASV_283 (Prevotellaceae)	10664.5	0.984082	1	68	ASV_283 (Prevotellaceae)	10032.5	0.386079	0.640966	68	ASV_283 (Prevotellaceae)	10733	0.917751	0.956484	68	ASV_283 (Prevotellaceae)	visit	Week 48	-0.00718023	0.0299454	0.810672	visitWeek 48	0.916772	292	18	ASV_283 (Prevotellaceae)	visit	Week 48	-0.0092077	0.0931081	0.921292	visitWeek 48	0.954793	292	18	68	ASV_283 (Prevotellaceae)	0.255504	4.36805e-07	0.0014427	0.476641	NA	68	ASV_283 (Prevotellaceae)	-0.053963	-0.0468958	-0.0666745	0.0270249	4.7867
69	Comamonas	11607	0.00333138	0.0227866	69	Comamonas	11465	0.263357	0.608301	69	Comamonas	9944	0.322661	0.538515	69	Comamonas	visit	Week 48	-0.0876154	0.0301079	0.00389364	visitWeek 48	0.0277422	292	21	Comamonas	visit	Week 48	-0.239432	0.0926699	0.0102639	visitWeek 48	0.0531789	292	21	69	Comamonas	0.732628	-4.08846e-07	0.00144269	0.543264	0.674862	69	Comamonas	-0.0017299	0.192606	-0.202323	-0.484979	4.90701
70	ASV_286 (Chloroplast)	10511.5	0.314817	0.50903	70	ASV_286 (Chloroplast)	9776	0.221476	0.56859	70	ASV_286 (Chloroplast)	11302	0.372407	0.538515	70	ASV_286 (Chloroplast)	visit	Week 48	0.0110737	0.00979458	0.259162	visitWeek 48	0.443167	292	4	ASV_286 (Chloroplast)	visit	Week 48	0.0763809	0.0660235	0.248276	visitWeek 48	0.461469	292	4	70	ASV_286 (Chloroplast)	0.847121	9.44386e-07	0.00144269	0.185015	0.375631	70	ASV_286 (Chloroplast)	-0.202729	-0.258316	-0.148632	0.0454313	4.32834
71	Capnocytophaga	9357.5	0.0342581	0.124641	71	Capnocytophaga	9423.5	0.0871112	0.402595	71	Capnocytophaga	9157	0.0375358	0.212012	71	Capnocytophaga	visit	Week 48	0.156283	0.070082	0.0265123	visitWeek 48	0.125934	292	102	Capnocytophaga	visit	Week 48	0.487253	0.216592	0.0252217	visitWeek 48	0.0980208	292	43	71	Capnocytophaga	5.37992	-6.55134e-06	0.0014427	0.00024549	0.00282313	71	Capnocytophaga	1.48071	1.1057	1.96085	0.795701	6.15746
72	Kingella	10930.5	0.536699	0.711986	72	Kingella	10919.5	0.717409	0.828898	72	Kingella	9625	0.152379	0.448715	72	Kingella	visit	Week 48	-0.0207227	0.0465579	0.656583	visitWeek 48	0.813592	292	42	Kingella	visit	Week 48	0.029675	0.166497	0.858666	visitWeek 48	0.903802	292	20	72	Kingella	0.0443083	1.83386e-07	0.00144269	0.842522	NA	72	Kingella	0.335949	0.417812	0.275334	-0.14097	5.67186
73	Butyrivibrio	10694	0.928671	1	73	Butyrivibrio	10092	0.432916	0.64714	73	Butyrivibrio	10711	0.941988	0.956484	73	Butyrivibrio	visit	Week 48	0.0188904	0.0397179	0.634708	visitWeek 48	0.798052	292	33	Butyrivibrio	visit	Week 48	0.0494466	0.0881315	0.575193	visitWeek 48	0.799659	292	33	73	Butyrivibrio	2.76237	9.20031e-07	0.00144269	0.35457	0.568961	73	Butyrivibrio	0.135917	0.143488	0.126541	0.0137156	4.86927
74	ASV_307 (Veillonellaceae)	11085	0.110284	0.261925	74	ASV_307 (Veillonellaceae)	10615.5	0.953549	0.953549	74	ASV_307 (Veillonellaceae)	9977	0.345547	0.538515	74	ASV_307 (Veillonellaceae)	visit	Week 48	-0.0346261	0.0296111	0.243218	visitWeek 48	0.424909	292	14	ASV_307 (Veillonellaceae)	visit	Week 48	-0.0888099	0.0691782	0.200242	visitWeek 48	0.398157	292	14	74	ASV_307 (Veillonellaceae)	1.1609	2.76101e-07	0.00144269	0.547714	0.674862	74	ASV_307 (Veillonellaceae)	-0.0975411	-0.0490376	-0.156067	-0.198059	4.6172
75	Mycoplasma	10561.5	0.839332	0.94845	75	Mycoplasma	10025	0.380436	0.640966	75	Mycoplasma	10529	0.858631	0.923433	75	Mycoplasma	visit	Week 48	0.0458253	0.0609634	0.45285	visitWeek 48	0.639304	292	50	Mycoplasma	visit	Week 48	0.123263	0.136319	0.366627	visitWeek 48	0.597078	292	48	75	Mycoplasma	0.729857	1.13305e-06	0.00144269	0.105796	0.280767	75	Mycoplasma	0.440848	0.447745	0.434321	0.0737959	5.5541
76	Atopobium	8670.5	0.000510003	0.00622932	76	Atopobium	7929.5	0.000155403	0.00295266	76	Atopobium	9970	0.340608	0.538515	76	Atopobium	visit	Week 48	0.22446	0.072563	0.00217227	visitWeek 48	0.0185729	292	82	Atopobium	visit	Week 48	0.633184	0.163079	0.000127984	visitWeek 48	0.00156323	292	80	76	Atopobium	2.16392	-2.0554e-07	0.00144269	0.683091	0.772677	76	Atopobium	1.03321	0.488944	1.70655	1.37297	5.92278
77	Tannerella	10206	0.372237	0.573446	77	Tannerella	9870.5	0.27517	0.608301	77	Tannerella	9769	0.218107	0.466204	77	Tannerella	visit	Week 48	0.0623837	0.0498914	0.212166	visitWeek 48	0.417015	292	59	Tannerella	visit	Week 48	0.251385	0.138615	0.070782	visitWeek 48	0.212346	292	44	77	Tannerella	2.36617	2.66398e-07	0.00144269	0.0852219	0.255666	77	Tannerella	0.574184	0.488458	0.668021	0.309943	5.72144
78	Parvimonas	9971	0.0751208	0.221477	78	Parvimonas	9384.5	0.0775017	0.368133	78	Parvimonas	9333	0.0663681	0.298657	78	Parvimonas	visit	Week 48	0.0751123	0.036881	0.0425972	visitWeek 48	0.161869	292	31	Parvimonas	visit	Week 48	0.2146	0.0951183	0.0248068	visitWeek 48	0.0980208	292	31	78	Parvimonas	1.249	2.28076e-06	0.00144269	0.822889	0.873528	78	Parvimonas	0.136263	0.0276944	0.245121	0.344503	4.89699
79	ASV_329 (Neisseriaceae)	10732	0.650274	0.794263	79	ASV_329 (Neisseriaceae)	9998	0.360351	0.640966	79	ASV_329 (Neisseriaceae)	9813	0.241765	0.486374	79	ASV_329 (Neisseriaceae)	visit	Week 48	-0.005376	0.0137006	0.695056	visitWeek 48	0.842941	292	5	ASV_329 (Neisseriaceae)	visit	Week 48	-0.0205728	0.0707499	0.771426	visitWeek 48	0.883341	292	5	79	ASV_329 (Neisseriaceae)	0.121435	1.57272e-08	0.00144269	0.724211	NA	79	ASV_329 (Neisseriaceae)	-0.210464	-0.196698	-0.224104	-0.0133092	4.44548
80	ASV_331 (Anaerovoracaceae)	9720	0.0228771	0.102393	80	ASV_331 (Anaerovoracaceae)	9126	0.0336872	0.205733	80	ASV_331 (Anaerovoracaceae)	9079	0.0286692	0.175087	80	ASV_331 (Anaerovoracaceae)	visit	Week 48	0.103261	0.0373299	0.00603616	visitWeek 48	0.038229	292	36	ASV_331 (Anaerovoracaceae)	visit	Week 48	0.293202	0.10664	0.00634418	visitWeek 48	0.0401798	292	36	80	ASV_331 (Anaerovoracaceae)	1.57414	-6.66187e-06	0.0014427	0.148098	0.340625	80	ASV_331 (Anaerovoracaceae)	0.210228	0.02367	0.406102	0.502147	5.09463
81	Filifactor	11318	0.0168598	0.084795	81	Filifactor	10817.5	0.825471	0.876743	81	Filifactor	10708	0.945297	0.956484	81	Filifactor	visit	Week 48	-0.0652193	0.0276652	0.0190651	visitWeek 48	0.098792	292	15	Filifactor	visit	Week 48	-0.156797	0.0724977	0.0313748	visitWeek 48	0.117286	292	15	81	Filifactor	0.429554	1.10819e-06	0.0014427	0.254984	NA	81	Filifactor	-0.0933688	0.013045	-0.187633	-0.327439	4.5097
82	Dialister	10879	0.424291	0.630902	82	Dialister	10406	0.727235	0.829687	82	Dialister	10274	0.595016	0.714972	82	Dialister	visit	Week 48	-0.0182414	0.0203055	0.369746	visitWeek 48	0.549796	292	15	Dialister	visit	Week 48	-0.0601641	0.0790768	0.447376	visitWeek 48	0.671396	292	15	82	Dialister	0.690935	5.98039e-07	0.00144269	0.30476	NA	82	Dialister	-0.0829433	-0.0421641	-0.134391	-0.13582	4.57352
83	ASV_339 (Mitochondria)	10359.5	0.189832	0.338138	83	ASV_339 (Mitochondria)	9734	0.200247	0.56242	83	ASV_339 (Mitochondria)	9662	0.16762	0.452439	83	ASV_339 (Mitochondria)	visit	Week 48	0.0543941	0.0311665	0.081996	visitWeek 48	0.250381	292	10	ASV_339 (Mitochondria)	visit	Week 48	0.113929	0.0691322	0.100439	visitWeek 48	0.256344	292	10	83	ASV_339 (Mitochondria)	0.211969	-4.77576e-07	0.0014427	0.73256	NA	83	ASV_339 (Mitochondria)	-0.147875	-0.206145	-0.0876967	0.17296	4.63469
84	Peptococcus	12140.5	0.000762196	0.00766679	84	Peptococcus	12441	0.0134429	0.104488	84	Peptococcus	12152	0.038435	0.212012	84	Peptococcus	visit	Week 48	-0.132757	0.0402812	0.00110361	visitWeek 48	0.0117948	292	42	Peptococcus	visit	Week 48	-0.287634	0.0858013	0.000907744	visitWeek 48	0.0081697	292	42	84	Peptococcus	0.798894	3.05264e-06	0.0014427	0.0182146	0.0961331	84	Peptococcus	0.306225	0.630321	0.0211576	-0.797369	4.74393
85	Staphylococcus	10586	0.570421	0.711986	85	Staphylococcus	9768.5	0.217559	0.56859	85	Staphylococcus	9639	0.158017	0.448715	85	Staphylococcus	visit	Week 48	0.000772426	0.0132569	0.953577	visitWeek 48	0.976417	292	3	Staphylococcus	visit	Week 48	0.0369341	0.0584964	0.528283	visitWeek 48	0.752803	292	3	85	Staphylococcus	0.0776642	-5.39714e-08	0.00144269	0.96719	NA	85	Staphylococcus	-0.248086	-0.276126	-0.220191	0.0503874	4.35471
86	Hyphomicrobium	10296	0.0586085	0.182219	86	Hyphomicrobium	9384.5	0.0774619	0.368133	86	Hyphomicrobium	9347	0.0692901	0.302628	86	Hyphomicrobium	visit	Week 48	0.0158882	0.0172026	0.356466	visitWeek 48	0.549796	292	7	Hyphomicrobium	visit	Week 48	0.0681387	0.0493259	0.16822	visitWeek 48	0.362307	292	7	86	Hyphomicrobium	0	1.51698e-07	0.00144269	1	NA	86	Hyphomicrobium	-0.216319	-0.280415	-0.167286	0.159568	4.40191
87	ASV_383 (Absconditabacteriales_(SR1))	11533	0.0021153	0.0156092	87	ASV_383 (Absconditabacteriales_(SR1))	11296	0.376631	0.640966	87	ASV_383 (Absconditabacteriales_(SR1))	11136	0.50805	0.62954	87	ASV_383 (Absconditabacteriales_(SR1))	visit	Week 48	-0.110152	0.0367442	0.00295472	visitWeek 48	0.0240598	292	16	ASV_383 (Absconditabacteriales_(SR1))	visit	Week 48	-0.255532	0.0838337	0.00251535	visitWeek 48	0.0195511	292	16	87	ASV_383 (Absconditabacteriales_(SR1))	0.156571	-9.82962e-08	0.00144269	0.944679	NA	87	ASV_383 (Absconditabacteriales_(SR1))	-0.0587648	0.108337	-0.217054	-0.422621	4.72232
88	Psychrobacter	10293	0.0245504	0.102393	88	Psychrobacter	9463	0.0975735	0.427822	88	Psychrobacter	9354	0.0707903	0.302628	88	Psychrobacter	visit	Week 48	0.038876	0.0209514	0.0645349	visitWeek 48	0.208216	292	5	Psychrobacter	visit	Week 48	0.156433	0.0676574	0.0214704	visitWeek 48	0.091786	292	5	88	Psychrobacter	0.0245531	-2.84322e-07	0.00144269	0.920685	NA	88	Psychrobacter	-0.180812	-0.249508	-0.122574	0.180722	4.50919
89	ASV_409 (Anaerovoracaceae)	10438	0.453414	0.668395	89	ASV_409 (Anaerovoracaceae)	9667.5	0.169769	0.558277	89	ASV_409 (Anaerovoracaceae)	9636	0.156795	0.448715	89	ASV_409 (Anaerovoracaceae)	visit	Week 48	0.0200583	0.0288861	0.487992	visitWeek 48	0.672957	292	17	ASV_409 (Anaerovoracaceae)	visit	Week 48	0.0617321	0.0811773	0.447597	visitWeek 48	0.671396	292	17	89	ASV_409 (Anaerovoracaceae)	0.0758349	-3.54529e-07	0.0014427	0.882448	NA	89	ASV_409 (Anaerovoracaceae)	-0.0435523	-0.0760993	-0.00876713	0.0894405	4.76568
90	F0332	10953	0.351192	0.550953	90	F0332	10546	0.877111	0.915677	90	F0332	10342	0.661876	0.754101	90	F0332	visit	Week 48	-0.0324483	0.0350597	0.355467	visitWeek 48	0.549796	292	20	F0332	visit	Week 48	-0.0969611	0.0890994	0.277395	visitWeek 48	0.479137	292	20	90	F0332	0.475983	-4.29305e-07	0.00144269	0.468806	NA	90	F0332	0.00923294	0.0567459	-0.0274871	-0.192982	4.7493
91	ASV_422 (Acholeplasmataceae)	10732	0.559689	0.711986	91	ASV_422 (Acholeplasmataceae)	10059	0.406469	0.64714	91	ASV_422 (Acholeplasmataceae)	9934	0.315926	0.538515	91	ASV_422 (Acholeplasmataceae)	visit	Week 48	-0.00565458	0.00624088	0.365659	visitWeek 48	0.549796	292	3	ASV_422 (Acholeplasmataceae)	visit	Week 48	-0.0163871	0.0299879	0.585172	visitWeek 48	0.804163	292	3	91	ASV_422 (Acholeplasmataceae)	0.511421	-1.83788e-07	0.00144269	0.702097	NA	91	ASV_422 (Acholeplasmataceae)	-0.225661	-0.211395	-0.247916	-0.060835	4.33006
92	ASV_428 (Prevotellaceae)	10657.5	1	1	92	ASV_428 (Prevotellaceae)	9968	0.338904	0.623146	92	ASV_428 (Prevotellaceae)	9841	0.257729	0.500814	92	ASV_428 (Prevotellaceae)	visit	Week 48	0.009233	0.0114815	0.421961	visitWeek 48	0.611486	292	2	ASV_428 (Prevotellaceae)	visit	Week 48	0.0258274	0.0476014	0.587838	visitWeek 48	0.804163	292	2	92	ASV_428 (Prevotellaceae)	0.321103	5.60762e-07	0.0014427	0.351329	NA	92	ASV_428 (Prevotellaceae)	-0.266753	-0.276572	-0.255429	0.0445231	4.37596
93	Peptoanaerobacter	11611	0.000557564	0.00623664	93	Peptoanaerobacter	11359	0.331285	0.618948	93	Peptoanaerobacter	11176	0.473175	0.603828	93	Peptoanaerobacter	visit	Week 48	-0.103167	0.0318338	0.00133082	visitWeek 48	0.0133864	292	15	Peptoanaerobacter	visit	Week 48	-0.213199	0.0766758	0.0057822	visitWeek 48	0.0380291	292	15	93	Peptoanaerobacter	0.0261286	3.83585e-07	0.0014427	0.989052	NA	93	Peptoanaerobacter	-0.106374	0.0820179	-0.283589	-0.48277	4.64599
94	Delftia	10513.5	0.321492	0.50903	94	Delftia	9724.5	0.195643	0.56242	94	Delftia	9630	0.154375	0.448715	94	Delftia	visit	Week 48	-0.00190908	0.0097629	0.845104	visitWeek 48	0.93234	292	4	Delftia	visit	Week 48	0.0279071	0.0428552	0.515436	visitWeek 48	0.746945	292	4	94	Delftia	0.34208	9.94658e-07	0.0014427	0.183082	NA	94	Delftia	-0.238527	-0.271199	-0.20356	0.0284567	4.33954
95	Sphingopyxis	10441	0.181722	0.332519	95	Sphingopyxis	9616	0.148583	0.520671	95	Sphingopyxis	9579	0.13493	0.444902	95	Sphingopyxis	visit	Week 48	7.16559e-05	0.011957	0.995223	visitWeek 48	0.995223	292	5	Sphingopyxis	visit	Week 48	0.036228	0.0420598	0.38976	visitWeek 48	0.621752	292	5	95	Sphingopyxis	0.118532	4.74754e-08	0.00144269	0.874405	NA	95	Sphingopyxis	-0.218983	-0.282123	-0.155641	0.108988	4.31435
96	Lentimicrobium	11548	0.0017704	0.0137609	96	Lentimicrobium	11163.5	0.483695	0.656507	96	Lentimicrobium	11027	0.609499	0.718788	96	Lentimicrobium	visit	Week 48	-0.0780725	0.0231171	0.000832157	visitWeek 48	0.00948659	292	16	Lentimicrobium	visit	Week 48	-0.200877	0.0720499	0.00565346	visitWeek 48	0.0380291	292	16	96	Lentimicrobium	0.0769692	5.66377e-08	0.00144269	0.964517	NA	96	Lentimicrobium	-0.0628901	0.108878	-0.210939	-0.433926	4.65096
97	ASV_461 (Absconditabacteriales_(SR1))	11245.5	0.00980707	0.0578279	97	ASV_461 (Absconditabacteriales_(SR1))	10877	0.761854	0.852068	97	ASV_461 (Absconditabacteriales_(SR1))	10730	0.921052	0.956484	97	ASV_461 (Absconditabacteriales_(SR1))	visit	Week 48	-0.0623794	0.0228469	0.00671457	visitWeek 48	0.0410068	292	10	ASV_461 (Absconditabacteriales_(SR1))	visit	Week 48	-0.14266	0.0548614	0.0097897	visitWeek 48	0.0523137	292	10	97	ASV_461 (Absconditabacteriales_(SR1))	0.301723	8.94713e-07	0.0014427	0.265985	NA	97	ASV_461 (Absconditabacteriales_(SR1))	-0.165581	-0.0940269	-0.240494	-0.230492	4.56742
98	Leuconostoc	10586	0.570421	0.711986	98	Leuconostoc	9798.5	0.233492	0.581076	98	Leuconostoc	9679	0.174995	0.454556	98	Leuconostoc	visit	Week 48	-0.00888063	0.0181356	0.62473	visitWeek 48	0.798052	292	3	Leuconostoc	visit	Week 48	0.000440695	0.0533009	0.993409	visitWeek 48	0.996132	292	3	98	Leuconostoc	0.0707785	2.75178e-07	0.00144269	0.784389	NA	98	Leuconostoc	-0.264999	-0.268403	-0.261642	0.0144999	4.25761
99	ASV_472 (Lachnospiraceae)	10587	0.712271	0.845822	99	ASV_472 (Lachnospiraceae)	9928.5	0.311984	0.618948	99	ASV_472 (Lachnospiraceae)	9751	0.208925	0.466204	99	ASV_472 (Lachnospiraceae)	visit	Week 48	0.00174466	0.0162763	0.914712	visitWeek 48	0.976417	292	7	ASV_472 (Lachnospiraceae)	visit	Week 48	0.0127639	0.0534504	0.81143	visitWeek 48	0.883341	292	7	99	ASV_472 (Lachnospiraceae)	0.300456	1.22539e-07	0.00144269	0.983981	NA	99	ASV_472 (Lachnospiraceae)	-0.192208	-0.212907	-0.168684	0.0802141	4.36248
100	ASV_485 (Anaerovoracaceae)	11096	0.013594	0.0704418	100	ASV_485 (Anaerovoracaceae)	10590	0.925413	0.94583	100	ASV_485 (Anaerovoracaceae)	10383	0.70358	0.784677	100	ASV_485 (Anaerovoracaceae)	visit	Week 48	-0.0384032	0.0165737	0.0211937	visitWeek 48	0.103546	292	6	ASV_485 (Anaerovoracaceae)	visit	Week 48	-0.103242	0.045464	0.0238885	visitWeek 48	0.0972604	292	6	100	ASV_485 (Anaerovoracaceae)	0.113836	3.52684e-07	0.0014427	0.652433	NA	100	ASV_485 (Anaerovoracaceae)	-0.192658	-0.101343	-0.296626	-0.226	4.46412
101	Amnipila	11246.5	0.00968274	0.0578279	101	Amnipila	10860.5	0.77935	0.863111	101	Amnipila	10632	0.971804	0.971804	101	Amnipila	visit	Week 48	-0.0400491	0.0142989	0.00543929	visitWeek 48	0.0357738	292	10	Amnipila	visit	Week 48	-0.143752	0.0558653	0.0105736	visitWeek 48	0.0531789	292	10	101	Amnipila	0.289303	7.15655e-07	0.0014427	0.289168	NA	101	Amnipila	-0.140298	-0.0795247	-0.204197	-0.181837	4.56921
102	Rodentibacter	10733	0.696734	0.833158	102	Rodentibacter	10142.5	0.475054	0.655114	102	Rodentibacter	9994	0.357731	0.538515	102	Rodentibacter	visit	Week 48	-0.00534039	0.00907696	0.556758	visitWeek 48	0.738028	292	7	Rodentibacter	visit	Week 48	-0.0147973	0.0623621	0.812606	visitWeek 48	0.883341	292	7	102	Rodentibacter	0.0987902	-3.43348e-07	0.0014427	0.835769	NA	102	Rodentibacter	-0.218953	-0.205716	-0.23379	-0.065167	4.43533
103	Bulleidia	10876	0.2552	0.445298	103	Bulleidia	10491.5	0.817907	0.874139	103	Bulleidia	10346	0.665902	0.754101	103	Bulleidia	visit	Week 48	-0.0175779	0.015092	0.245093	visitWeek 48	0.424909	292	7	Bulleidia	visit	Week 48	-0.0387233	0.0408512	0.343964	visitWeek 48	0.571047	292	7	103	Bulleidia	0.217914	-4.31897e-08	0.00144269	0.604264	NA	103	Bulleidia	-0.180529	-0.13212	-0.224575	-0.101942	4.32598
104	Anaeroglobus	10802.5	0.480267	0.692837	104	Anaeroglobus	10208	0.532997	0.675129	104	Anaeroglobus	10090	0.431499	0.571768	104	Anaeroglobus	visit	Week 48	-0.00888133	0.0211475	0.674818	visitWeek 48	0.830172	292	8	Anaeroglobus	visit	Week 48	-0.0277252	0.0816375	0.734393	visitWeek 48	0.883341	292	8	104	Anaeroglobus	0.339499	-4.72947e-07	0.00144269	0.399483	NA	104	Anaeroglobus	-0.193859	-0.15377	-0.236831	-0.124994	4.42156
105	Shuttleworthia	9998	0.010525	0.0599922	105	Shuttleworthia	9256	0.0519236	0.295964	105	Shuttleworthia	9182	0.0408317	0.218194	105	Shuttleworthia	visit	Week 48	0.0689725	0.0284425	0.0159202	visitWeek 48	0.0865291	292	13	Shuttleworthia	visit	Week 48	0.263364	0.0931996	0.00504369	visitWeek 48	0.0374988	292	13	105	Shuttleworthia	0.0850299	2.97152e-07	0.0014427	0.692445	NA	105	Shuttleworthia	-0.0632267	-0.20842	0.0815893	0.419971	4.70784
106	ASV_508 (Selenomonadaceae)	10877	0.0829113	0.221529	106	ASV_508 (Selenomonadaceae)	10233	0.556009	0.693996	106	ASV_508 (Selenomonadaceae)	10098	0.438021	0.571768	106	ASV_508 (Selenomonadaceae)	visit	Week 48	-0.00970687	0.00585272	0.098293	visitWeek 48	0.284883	292	3	ASV_508 (Selenomonadaceae)	visit	Week 48	-0.0521332	0.0336426	0.122324	visitWeek 48	0.296818	292	3	106	ASV_508 (Selenomonadaceae)	0.032058	3.56384e-07	0.0014427	0.805966	NA	106	ASV_508 (Selenomonadaceae)	-0.23131	-0.173159	-0.299021	-0.0525555	4.36607
107	Rikenellaceae_RC9_gut_group	10950	0.0447616	0.147197	107	Rikenellaceae_RC9_gut_group	10439.5	0.762377	0.852068	107	Rikenellaceae_RC9_gut_group	10315	0.634966	0.737071	107	Rikenellaceae_RC9_gut_group	visit	Week 48	-0.0221342	0.0118636	0.063088	visitWeek 48	0.208216	292	4	Rikenellaceae_RC9_gut_group	visit	Week 48	-0.0513755	0.0385985	0.184227	visitWeek 48	0.376202	292	4	107	Rikenellaceae_RC9_gut_group	0.058273	8.74181e-08	0.00144269	0.897464	NA	107	Rikenellaceae_RC9_gut_group	-0.203466	-0.197509	-0.211168	-0.0246779	4.39909
108	ASV_525 (Prevotellaceae)	10658	1	1	108	ASV_525 (Prevotellaceae)	9858	0.267478	0.608301	108	ASV_525 (Prevotellaceae)	9759	0.212971	0.466204	108	ASV_525 (Prevotellaceae)	visit	Week 48	0.000535784	0.0124629	0.965739	visitWeek 48	0.977168	292	4	ASV_525 (Prevotellaceae)	visit	Week 48	-0.000254005	0.0523554	0.996132	visitWeek 48	0.996132	292	4	108	ASV_525 (Prevotellaceae)	0.0302021	-3.22012e-07	0.0014427	0.811147	NA	108	ASV_525 (Prevotellaceae)	-0.226791	-0.220748	-0.237007	0.056091	4.35124
109	Alysiella	10658	1	1	109	Alysiella	10069	0.41437	0.64714	109	Alysiella	9995	0.358456	0.538515	109	Alysiella	visit	Week 48	0.000432528	0.0174984	0.980297	visitWeek 48	0.986063	292	8	Alysiella	visit	Week 48	0.0177491	0.0715309	0.804208	visitWeek 48	0.883341	292	8	109	Alysiella	0.486653	-4.14075e-08	0.00144269	0.508916	NA	109	Alysiella	-0.184787	-0.169136	-0.196245	0.00185587	4.47545
110	ASV_529 (Prevotellaceae)	10657.5	1	1	110	ASV_529 (Prevotellaceae)	9896.5	0.291197	0.618948	110	ASV_529 (Prevotellaceae)	9706	0.187202	0.461342	110	ASV_529 (Prevotellaceae)	visit	Week 48	0.0073155	0.00960135	0.446724	visitWeek 48	0.636582	292	2	ASV_529 (Prevotellaceae)	visit	Week 48	0.0202502	0.0356543	0.570501	visitWeek 48	0.799637	292	2	110	ASV_529 (Prevotellaceae)	0.295461	-7.72114e-07	0.0014427	0.472769	NA	110	ASV_529 (Prevotellaceae)	-0.248328	-0.267419	-0.234617	-0.00293668	4.2862
111	ASV_540 (Saccharimonadales)	10062.5	0.0258924	0.105419	111	ASV_540 (Saccharimonadales)	9162.5	0.0381328	0.224852	111	ASV_540 (Saccharimonadales)	9079	0.0286692	0.175087	111	ASV_540 (Saccharimonadales)	visit	Week 48	0.0657074	0.0253393	0.00999402	visitWeek 48	0.0589302	292	14	ASV_540 (Saccharimonadales)	visit	Week 48	0.188759	0.0692343	0.00679304	visitWeek 48	0.0414861	292	14	111	ASV_540 (Saccharimonadales)	0	1.2264e-07	0.00144269	1	NA	111	ASV_540 (Saccharimonadales)	-0.0709491	-0.188813	0.0464153	0.32281	4.6739
112	ASV_543 (Prevotellaceae)	10658.5	1	1	112	ASV_543 (Prevotellaceae)	9931	0.313623	0.618948	112	ASV_543 (Prevotellaceae)	9853	0.26479	0.503101	112	ASV_543 (Prevotellaceae)	visit	Week 48	-0.000405643	0.00321555	0.8997	visitWeek 48	0.973726	292	2	ASV_543 (Prevotellaceae)	visit	Week 48	0.00723869	0.0414596	0.861519	visitWeek 48	0.903802	292	2	112	ASV_543 (Prevotellaceae)	0.396419	2.15028e-07	0.00144269	0.442824	NA	112	ASV_543 (Prevotellaceae)	-0.228301	-0.238474	-0.218674	-0.0232859	4.39798
113	ASV_561 (Gracilibacteria)	10730	0.570421	0.711986	113	ASV_561 (Gracilibacteria)	10032	0.385641	0.640966	113	ASV_561 (Gracilibacteria)	9875	0.278078	0.505866	113	ASV_561 (Gracilibacteria)	visit	Week 48	-0.000573586	0.00665849	0.931412	visitWeek 48	0.976417	292	3	ASV_561 (Gracilibacteria)	visit	Week 48	-0.00222992	0.029284	0.939354	visitWeek 48	0.967647	292	3	113	ASV_561 (Gracilibacteria)	0.0577523	1.24232e-07	0.00144269	0.977654	NA	113	ASV_561 (Gracilibacteria)	-0.229842	-0.183799	-0.275422	-0.00372229	4.29641
114	Carnobacterium	10512	0.158012	0.310575	114	Carnobacterium	9778.5	0.222781	0.56859	114	Carnobacterium	9666	0.169334	0.452439	114	Carnobacterium	visit	Week 48	0.00598545	0.00441976	0.176712	visitWeek 48	0.377721	292	2	Carnobacterium	visit	Week 48	0.0794385	0.0520084	0.127747	visitWeek 48	0.296818	292	2	114	Carnobacterium	0.294872	4.35123e-07	0.00144269	0.898477	NA	114	Carnobacterium	-0.246734	-0.271523	-0.213458	0.150884	4.35558
115	ASV_586 (Prevotellaceae)	10658.5	1	1	115	ASV_586 (Prevotellaceae)	9954	0.329193	0.618948	115	ASV_586 (Prevotellaceae)	9859	0.26837	0.504299	115	ASV_586 (Prevotellaceae)	visit	Week 48	-0.00676313	0.00906265	0.456112	visitWeek 48	0.639304	292	2	ASV_586 (Prevotellaceae)	visit	Week 48	-0.00719037	0.0392201	0.854664	visitWeek 48	0.903802	292	2	115	ASV_586 (Prevotellaceae)	0	-2.4849e-07	0.0014427	1	NA	115	ASV_586 (Prevotellaceae)	-0.225002	-0.209827	-0.239783	-0.0836016	4.30928
116	Defluviitaleaceae_UCG-011	11023	0.0245504	0.102393	116	Defluviitaleaceae_UCG-011	10547	0.878194	0.915677	116	Defluviitaleaceae_UCG-011	10423	0.745145	0.816794	116	Defluviitaleaceae_UCG-011	visit	Week 48	-0.0235676	0.0114797	0.0409716	visitWeek 48	0.160202	292	5	Defluviitaleaceae_UCG-011	visit	Week 48	-0.0529393	0.0450206	0.240603	visitWeek 48	0.452122	292	5	116	Defluviitaleaceae_UCG-011	0.284577	8.72366e-07	0.0014427	0.248214	NA	116	Defluviitaleaceae_UCG-011	-0.189032	-0.114918	-0.253039	-0.0937412	4.35219
117	ASV_591 (Prevotellaceae)	10657.5	1	1	117	ASV_591 (Prevotellaceae)	9868	0.273501	0.608301	117	ASV_591 (Prevotellaceae)	9749	0.207922	0.466204	117	ASV_591 (Prevotellaceae)	visit	Week 48	0.000832703	0.00355382	0.814908	visitWeek 48	0.916772	292	2	ASV_591 (Prevotellaceae)	visit	Week 48	0.0106045	0.0439863	0.809659	visitWeek 48	0.883341	292	2	117	ASV_591 (Prevotellaceae)	0.0650353	-3.61548e-07	0.00144269	0.82401	NA	117	ASV_591 (Prevotellaceae)	-0.247153	-0.245699	-0.25047	0.0330448	4.2654
118	ASV_596 (Gracilibacteria)	10802.5	0.321492	0.50903	118	ASV_596 (Gracilibacteria)	10248	0.570054	0.706371	118	ASV_596 (Gracilibacteria)	10095	0.435569	0.571768	118	ASV_596 (Gracilibacteria)	visit	Week 48	-0.00734422	0.0117471	0.532334	visitWeek 48	0.716765	292	4	ASV_596 (Gracilibacteria)	visit	Week 48	-0.0143048	0.0305946	0.64045	visitWeek 48	0.853924	292	4	118	ASV_596 (Gracilibacteria)	0.0485569	7.98723e-08	0.00144269	0.928318	NA	118	ASV_596 (Gracilibacteria)	-0.225809	-0.19835	-0.245113	-0.0566525	4.41873
119	ASV_613 (Prevotellaceae)	10657.5	1	1	119	ASV_613 (Prevotellaceae)	9843.5	0.258892	0.608301	119	ASV_613 (Prevotellaceae)	9746	0.206425	0.466204	119	ASV_613 (Prevotellaceae)	visit	Week 48	0.00233546	0.0048567	0.630969	visitWeek 48	0.798052	292	2	ASV_613 (Prevotellaceae)	visit	Week 48	0.0132046	0.0379543	0.728161	visitWeek 48	0.883341	292	2	119	ASV_613 (Prevotellaceae)	0	2.35777e-07	0.00144269	1	NA	119	ASV_613 (Prevotellaceae)	-0.247809	-0.277612	-0.225382	0.0741526	4.32059
120	ASV_639 (Bacilli_RF39)	10948.5	0.10188	0.251775	120	ASV_639 (Bacilli_RF39)	10417.5	0.739228	0.837139	120	ASV_639 (Bacilli_RF39)	10484	0.809948	0.882172	120	ASV_639 (Bacilli_RF39)	visit	Week 48	-0.0157941	0.01136	0.165494	visitWeek 48	0.375856	292	6	ASV_639 (Bacilli_RF39)	visit	Week 48	-0.0672002	0.0449868	0.136321	visitWeek 48	0.306723	292	6	120	ASV_639 (Bacilli_RF39)	0.0823301	1.58584e-07	0.00144269	0.85711	NA	120	ASV_639 (Bacilli_RF39)	-0.187103	-0.156745	-0.212607	-0.12875	4.42142
121	ASV_644 (Cardiobacteriaceae)	10655.5	0.990999	1	121	ASV_644 (Cardiobacteriaceae)	10166	0.495431	0.656734	121	ASV_644 (Cardiobacteriaceae)	10277	0.5979	0.714972	121	ASV_644 (Cardiobacteriaceae)	visit	Week 48	0.00550044	0.011072	0.619715	visitWeek 48	0.798052	292	6	ASV_644 (Cardiobacteriaceae)	visit	Week 48	0.0144679	0.0486323	0.766301	visitWeek 48	0.883341	292	6	121	ASV_644 (Cardiobacteriaceae)	0.109542	-3.02936e-07	0.0014427	0.986342	NA	121	ASV_644 (Cardiobacteriaceae)	-0.225227	-0.253441	-0.194884	0.0523961	4.42396
122	Alloscardovia	10732	0.559689	0.711986	122	Alloscardovia	10019.5	0.376216	0.640966	122	Alloscardovia	9987	0.352682	0.538515	122	Alloscardovia	visit	Week 48	-0.0103565	0.00965115	0.284126	visitWeek 48	0.471705	292	3	Alloscardovia	visit	Week 48	-0.0346182	0.0506221	0.494612	visitWeek 48	0.722895	292	3	122	Alloscardovia	0.0291286	-1.02427e-07	0.00144269	0.978026	NA	122	Alloscardovia	-0.233861	-0.24527	-0.215677	0.0928815	4.34461
123	ASV_653 (Prevotellaceae)	10658	1	1	123	ASV_653 (Prevotellaceae)	10011.5	0.370259	0.640966	123	ASV_653 (Prevotellaceae)	9874	0.277464	0.505866	123	ASV_653 (Prevotellaceae)	visit	Week 48	0.00208492	0.0138241	0.880224	visitWeek 48	0.964861	292	4	ASV_653 (Prevotellaceae)	visit	Week 48	0.0130939	0.0515836	0.7998	visitWeek 48	0.883341	292	4	123	ASV_653 (Prevotellaceae)	0.165498	7.23914e-07	0.00144269	0.534183	NA	123	ASV_653 (Prevotellaceae)	-0.246009	-0.257819	-0.230325	0.0352104	4.33121
124	Centipeda	10799	0.536482	0.711986	124	Centipeda	10367	0.687009	0.810196	124	Centipeda	9832	0.25252	0.496332	124	Centipeda	visit	Week 48	-0.00669017	0.0262804	0.799236	visitWeek 48	0.911129	292	10	Centipeda	visit	Week 48	0.0344893	0.0796031	0.665144	visitWeek 48	0.862094	292	9	124	Centipeda	0.132525	-3.4954e-07	0.0014427	0.763551	NA	124	Centipeda	-0.175689	-0.163045	-0.187049	-0.0967603	4.46379
125	ASV_682 (Anaerovoracaceae)	10293	0.0245504	0.102393	125	ASV_682 (Anaerovoracaceae)	9317	0.0629899	0.326402	125	ASV_682 (Anaerovoracaceae)	9755	0.210941	0.466204	125	ASV_682 (Anaerovoracaceae)	visit	Week 48	0.0204098	0.00946942	0.0319584	visitWeek 48	0.143813	292	5	ASV_682 (Anaerovoracaceae)	visit	Week 48	0.0674676	0.0271658	0.0135729	visitWeek 48	0.0644711	292	5	125	ASV_682 (Anaerovoracaceae)	0.149133	5.11119e-07	0.00144269	0.582912	NA	125	ASV_682 (Anaerovoracaceae)	-0.213989	-0.323327	-0.0994478	0.24466	4.31717
126	ASV_689 (Saccharimonadales)	10438	0.175744	0.332519	126	ASV_689 (Saccharimonadales)	9823.5	0.247376	0.595793	126	ASV_689 (Saccharimonadales)	10174	0.502734	0.62954	126	ASV_689 (Saccharimonadales)	visit	Week 48	0.0168259	0.0116226	0.148784	visitWeek 48	0.368726	292	5	ASV_689 (Saccharimonadales)	visit	Week 48	0.0847742	0.0550494	0.124659	visitWeek 48	0.296818	292	5	126	ASV_689 (Saccharimonadales)	0.131336	4.68043e-07	0.00144269	0.65842	NA	126	ASV_689 (Saccharimonadales)	-0.189994	-0.229518	-0.13628	0.113728	4.43958
127	Family_XIII_UCG-001	11029	0.0862995	0.227034	127	Family_XIII_UCG-001	10603.5	0.940299	0.94583	127	Family_XIII_UCG-001	9201	0.0434978	0.225398	127	Family_XIII_UCG-001	visit	Week 48	-0.0250997	0.0122412	0.0412216	visitWeek 48	0.160202	292	9	Family_XIII_UCG-001	visit	Week 48	-0.06137	0.0448437	0.172205	visitWeek 48	0.362307	292	9	127	Family_XIII_UCG-001	0.0520087	-2.4131e-07	0.0014427	0.965694	NA	127	Family_XIII_UCG-001	-0.191766	-0.142476	-0.242345	-0.0640145	4.50156
128	Fretibacterium	11094.5	0.0325794	0.123802	128	Fretibacterium	10601.5	0.938092	0.94583	128	Fretibacterium	9686	0.178101	0.454556	128	Fretibacterium	visit	Week 48	-0.0283662	0.0152671	0.0641823	visitWeek 48	0.208216	292	8	Fretibacterium	visit	Week 48	-0.0916511	0.0609563	0.133784	visitWeek 48	0.305028	292	8	128	Fretibacterium	0.178735	-3.54725e-07	0.0014427	0.682782	NA	128	Fretibacterium	-0.122954	-0.0190564	-0.231685	-0.154524	4.50368
129	ASV_761 (Weeksellaceae)	10586	0.570421	0.711986	129	ASV_761 (Weeksellaceae)	9806.5	0.237868	0.581076	129	ASV_761 (Weeksellaceae)	10394	0.714928	0.788727	129	ASV_761 (Weeksellaceae)	visit	Week 48	-0.0061636	0.013282	0.642956	visitWeek 48	0.802522	292	3	ASV_761 (Weeksellaceae)	visit	Week 48	0.0109578	0.0484835	0.821352	visitWeek 48	0.883341	292	3	129	ASV_761 (Weeksellaceae)	0.31974	1.98768e-07	0.00144269	0.712797	NA	129	ASV_761 (Weeksellaceae)	-0.267114	-0.282049	-0.256853	0.0436489	4.34558
130	ASV_767 (Neisseriaceae)	10440	0.179713	0.332519	130	ASV_767 (Neisseriaceae)	9760	0.213214	0.56859	130	ASV_767 (Neisseriaceae)	9682	0.176321	0.454556	130	ASV_767 (Neisseriaceae)	visit	Week 48	0.0128055	0.0110157	0.246	visitWeek 48	0.424909	292	5	ASV_767 (Neisseriaceae)	visit	Week 48	0.0818733	0.0600402	0.173738	visitWeek 48	0.362307	292	5	130	ASV_767 (Neisseriaceae)	0.0375403	-3.57159e-07	0.00144269	0.914143	NA	130	ASV_767 (Neisseriaceae)	-0.228458	-0.282417	-0.174381	0.0771521	4.41859
131	Lactobacillus	10583	0.730168	0.861095	131	Lactobacillus	9649.5	0.162097	0.543503	131	Lactobacillus	9644	0.160068	0.448715	131	Lactobacillus	visit	Week 48	-0.0022227	0.0211992	0.916569	visitWeek 48	0.976417	292	9	Lactobacillus	visit	Week 48	0.0160982	0.139021	0.907894	visitWeek 48	0.946645	292	9	131	Lactobacillus	0.0996302	1.18073e-08	0.00144269	0.823293	NA	131	Lactobacillus	-0.146115	-0.17264	-0.121767	0.0767901	4.45345
132	Johnsonella	11216	0.104713	0.252195	132	Johnsonella	10744.5	0.905061	0.937973	132	Johnsonella	10176	0.504503	0.62954	132	Johnsonella	visit	Week 48	-0.0403591	0.0361088	0.264618	visitWeek 48	0.446364	292	24	Johnsonella	visit	Week 48	-0.0336226	0.0939042	0.720565	visitWeek 48	0.883341	292	18	132	Johnsonella	0.0583016	-3.26803e-07	0.0014427	0.954935	NA	132	Johnsonella	0.0229134	0.0906349	-0.0400826	-0.128435	4.7203
133	ASV_817 (Bacilli_RF39)	10947.5	0.103066	0.251775	133	ASV_817 (Bacilli_RF39)	10385.5	0.705991	0.821255	133	ASV_817 (Bacilli_RF39)	10318	0.637933	0.737071	133	ASV_817 (Bacilli_RF39)	visit	Week 48	-0.0106706	0.00915911	0.244967	visitWeek 48	0.424909	292	6	ASV_817 (Bacilli_RF39)	visit	Week 48	-0.0465538	0.0350218	0.184801	visitWeek 48	0.376202	292	6	133	ASV_817 (Bacilli_RF39)	0.0110352	3.37858e-07	0.0014427	0.871024	NA	133	ASV_817 (Bacilli_RF39)	-0.202758	-0.157081	-0.249109	-0.0860034	4.43559
134	ASV_844 (Cardiobacteriaceae)	10950	0.0447616	0.147197	134	ASV_844 (Cardiobacteriaceae)	10460.5	0.78467	0.863111	134	ASV_844 (Cardiobacteriaceae)	9559	0.127843	0.437223	134	ASV_844 (Cardiobacteriaceae)	visit	Week 48	-0.0127708	0.00666802	0.0564469	visitWeek 48	0.196988	292	4	ASV_844 (Cardiobacteriaceae)	visit	Week 48	-0.0763787	0.0411769	0.0646267	visitWeek 48	0.20276	292	4	134	ASV_844 (Cardiobacteriaceae)	0.159071	-1.45132e-07	0.00144269	0.94222	NA	134	ASV_844 (Cardiobacteriaceae)	-0.221974	-0.174171	-0.276876	-0.14236	4.38618
135	ASV_854 (Cardiobacteriaceae)	10728	0.668136	0.810292	135	ASV_854 (Cardiobacteriaceae)	9921	0.307019	0.618948	135	ASV_854 (Cardiobacteriaceae)	9779	0.223332	0.469034	135	ASV_854 (Cardiobacteriaceae)	visit	Week 48	0.00161843	0.0122167	0.894698	visitWeek 48	0.973726	292	5	ASV_854 (Cardiobacteriaceae)	visit	Week 48	0.00871142	0.0373664	0.815821	visitWeek 48	0.883341	292	5	135	ASV_854 (Cardiobacteriaceae)	0.225132	-4.18463e-07	0.0014427	0.605224	NA	135	ASV_854 (Cardiobacteriaceae)	-0.216715	-0.222077	-0.208274	0.099204	4.34715
136	ASV_860 (Saccharimonadales)	10733	0.645839	0.794263	136	ASV_860 (Saccharimonadales)	10085.5	0.42758	0.64714	136	ASV_860 (Saccharimonadales)	10026	0.381388	0.538515	136	ASV_860 (Saccharimonadales)	visit	Week 48	-0.00459012	0.0067104	0.494501	visitWeek 48	0.674022	292	5	ASV_860 (Saccharimonadales)	visit	Week 48	-0.015731	0.0408794	0.700657	visitWeek 48	0.883341	292	5	136	ASV_860 (Saccharimonadales)	0.0917917	1.91276e-07	0.00144269	0.76455	NA	136	ASV_860 (Saccharimonadales)	-0.20243	-0.223437	-0.179278	0.00909151	4.34992
137	ASV_894 (Neisseriaceae)	10804	0.158012	0.310575	137	ASV_894 (Neisseriaceae)	10165	0.494547	0.656734	137	ASV_894 (Neisseriaceae)	10022	0.37838	0.538515	137	ASV_894 (Neisseriaceae)	visit	Week 48	-0.00479082	0.00340894	0.160982	visitWeek 48	0.375856	292	2	ASV_894 (Neisseriaceae)	visit	Week 48	-0.0280205	0.0245339	0.254349	visitWeek 48	0.467674	292	2	137	ASV_894 (Neisseriaceae)	0.0148235	-3.25799e-07	0.0014427	0.9754	NA	137	ASV_894 (Neisseriaceae)	-0.240663	-0.215405	-0.266592	-0.0189868	4.2865
138	ASV_897 (Neisseriaceae)	10950	0.0447616	0.147197	138	ASV_897 (Neisseriaceae)	10469	0.793747	0.864527	138	ASV_897 (Neisseriaceae)	10307	0.627082	0.734459	138	ASV_897 (Neisseriaceae)	visit	Week 48	-0.0125543	0.00639096	0.0504399	visitWeek 48	0.183515	292	4	ASV_897 (Neisseriaceae)	visit	Week 48	-0.0724395	0.0398336	0.0700112	visitWeek 48	0.212346	292	4	138	ASV_897 (Neisseriaceae)	0.168392	1.03399e-07	0.00144269	0.890285	NA	138	ASV_897 (Neisseriaceae)	-0.210912	-0.17299	-0.24327	-0.111358	4.38537
139	Scardovia	10439	0.0829113	0.221529	139	Scardovia	9720	0.193499	0.56242	139	Scardovia	10524	0.853191	0.92339	139	Scardovia	visit	Week 48	0.00925388	0.00570211	0.1057	visitWeek 48	0.296306	292	3	Scardovia	visit	Week 48	0.0634417	0.0335445	0.0595851	visitWeek 48	0.192246	292	3	139	Scardovia	0.0485132	-2.33968e-07	0.00144269	0.764006	NA	139	Scardovia	-0.256729	-0.291246	-0.221287	0.106023	4.37387
140	Acinetobacter	10293	0.0915126	0.233562	140	Acinetobacter	9362.5	0.0724798	0.364531	140	Acinetobacter	9602	0.143451	0.448715	140	Acinetobacter	visit	Week 48	0.0350207	0.0241797	0.1486	visitWeek 48	0.368726	292	9	Acinetobacter	visit	Week 48	0.165897	0.0849049	0.0516722	visitWeek 48	0.176719	292	9	140	Acinetobacter	0.0389516	3.28203e-07	0.0014427	0.787423	NA	140	Acinetobacter	-0.155819	-0.262929	-0.0430045	0.141768	4.46791
141	ASV_934 (Clostridia_UCG-014)	10804.5	0.314817	0.50903	141	ASV_934 (Clostridia_UCG-014)	10114	0.450957	0.64714	141	ASV_934 (Clostridia_UCG-014)	9275	0.0553238	0.262788	141	ASV_934 (Clostridia_UCG-014)	visit	Week 48	-0.010614	0.0115807	0.360155	visitWeek 48	0.549796	292	4	ASV_934 (Clostridia_UCG-014)	visit	Week 48	-0.0263382	0.0311417	0.398389	visitWeek 48	0.624995	292	4	141	ASV_934 (Clostridia_UCG-014)	0.076457	4.02959e-08	0.00144269	0.878023	NA	141	ASV_934 (Clostridia_UCG-014)	-0.240969	-0.202888	-0.27659	-0.00549707	4.36115
142	Olsenella	10802.5	0.321492	0.50903	142	Olsenella	10072.5	0.417137	0.64714	142	Olsenella	10012	0.370922	0.538515	142	Olsenella	visit	Week 48	-0.00303423	0.00615193	0.622233	visitWeek 48	0.798052	292	4	Olsenella	visit	Week 48	0.0187756	0.0628137	0.765223	visitWeek 48	0.883341	292	4	142	Olsenella	0.082259	3.36465e-07	0.0014427	0.694919	NA	142	Olsenella	-0.240503	-0.233846	-0.24717	-0.0583136	4.31655
143	Prevotellaceae_YAB2003_group	10510.5	0.311514	0.50903	143	Prevotellaceae_YAB2003_group	9778	0.222531	0.56859	143	Prevotellaceae_YAB2003_group	9952	0.328117	0.538515	143	Prevotellaceae_YAB2003_group	visit	Week 48	0.0232456	0.0148363	0.11825	visitWeek 48	0.31595	292	4	Prevotellaceae_YAB2003_group	visit	Week 48	0.138312	0.0907201	0.128447	visitWeek 48	0.296818	292	3	143	Prevotellaceae_YAB2003_group	0.143405	-4.34815e-07	0.00144269	0.811855	NA	143	Prevotellaceae_YAB2003_group	-0.222805	-0.254521	-0.179774	0.101432	4.43586
144	ASV_1004 (Saccharimonadales)	10732	0.559689	0.711986	144	ASV_1004 (Saccharimonadales)	10051.5	0.400624	0.64714	144	ASV_1004 (Saccharimonadales)	9622	0.151191	0.448715	144	ASV_1004 (Saccharimonadales)	visit	Week 48	-0.00398202	0.00481254	0.408677	visitWeek 48	0.597296	292	3	ASV_1004 (Saccharimonadales)	visit	Week 48	-0.0156098	0.0347581	0.653697	visitWeek 48	0.859863	292	3	144	ASV_1004 (Saccharimonadales)	0.0899571	3.63308e-07	0.0014427	0.688381	NA	144	ASV_1004 (Saccharimonadales)	-0.227105	-0.199831	-0.256413	-0.0330158	4.44
145	Desulfomicrobium	10804	0.158012	0.310575	145	Desulfomicrobium	10119	0.455135	0.64714	145	Desulfomicrobium	9890	0.287394	0.51731	145	Desulfomicrobium	visit	Week 48	-0.0056142	0.00409505	0.171443	visitWeek 48	0.375856	292	2	Desulfomicrobium	visit	Week 48	-0.0237149	0.0214705	0.270277	visitWeek 48	0.475698	292	2	145	Desulfomicrobium	0.0260711	-3.07221e-07	0.0014427	0.98811	NA	145	Desulfomicrobium	-0.259548	-0.234509	-0.283146	-0.144979	4.30269
146	ASV_1054 (Saccharimonadaceae)	10293	0.0245504	0.102393	146	ASV_1054 (Saccharimonadaceae)	9442.5	0.0919542	0.413794	146	ASV_1054 (Saccharimonadaceae)	10037	0.389737	0.538515	146	ASV_1054 (Saccharimonadaceae)	visit	Week 48	0.0230983	0.0111579	0.0393258	visitWeek 48	0.160112	292	5	ASV_1054 (Saccharimonadaceae)	visit	Week 48	0.100002	0.0426213	0.0196349	visitWeek 48	0.0860916	292	5	146	ASV_1054 (Saccharimonadaceae)	0.459049	4.80684e-07	0.00144269	0.968927	NA	146	ASV_1054 (Saccharimonadaceae)	-0.188439	-0.219153	-0.150649	0.0916663	4.42419
147	ASV_1095 (Anaerovoracaceae)	10732	0.559689	0.711986	147	ASV_1095 (Anaerovoracaceae)	10058.5	0.406084	0.64714	147	ASV_1095 (Anaerovoracaceae)	9260	0.0527311	0.261795	147	ASV_1095 (Anaerovoracaceae)	visit	Week 48	-0.0143176	0.0118282	0.227086	visitWeek 48	0.417777	292	3	ASV_1095 (Anaerovoracaceae)	visit	Week 48	-0.0243677	0.0276428	0.378766	visitWeek 48	0.611028	292	3	147	ASV_1095 (Anaerovoracaceae)	0.0238303	3.43492e-07	0.0014427	0.829639	NA	147	ASV_1095 (Anaerovoracaceae)	-0.232596	-0.21968	-0.247779	-0.00790701	4.36938
148	ASV_1121 (Saccharimonadales)	10802	0.41826	0.62739	148	ASV_1121 (Saccharimonadales)	10114	0.45096	0.64714	148	ASV_1121 (Saccharimonadales)	9960	0.333631	0.538515	148	ASV_1121 (Saccharimonadales)	visit	Week 48	-0.00536362	0.0131777	0.684291	visitWeek 48	0.835813	292	6	ASV_1121 (Saccharimonadales)	visit	Week 48	-0.00887621	0.0335651	0.791623	visitWeek 48	0.883341	292	6	148	ASV_1121 (Saccharimonadales)	0	-1.59789e-07	0.00144269	1	NA	148	ASV_1121 (Saccharimonadales)	-0.199139	-0.19548	-0.204992	-0.0350678	4.34283
149	ASV_1212 (Absconditabacteriales_(SR1))	10804	0.158012	0.310575	149	ASV_1212 (Absconditabacteriales_(SR1))	10089	0.4304	0.64714	149	ASV_1212 (Absconditabacteriales_(SR1))	9986	0.351964	0.538515	149	ASV_1212 (Absconditabacteriales_(SR1))	visit	Week 48	-0.0049839	0.00356462	0.163134	visitWeek 48	0.375856	292	2	ASV_1212 (Absconditabacteriales_(SR1))	visit	Week 48	-0.0258961	0.0232606	0.2665	visitWeek 48	0.475698	292	2	149	ASV_1212 (Absconditabacteriales_(SR1))	0.0833053	-3.34054e-07	0.0014427	0.844381	NA	149	ASV_1212 (Absconditabacteriales_(SR1))	-0.250245	-0.222055	-0.273795	-0.155727	4.30722
150	ASV_1230 (Saccharimonadaceae)	10584	0.559689	0.711986	150	ASV_1230 (Saccharimonadaceae)	9848	0.261534	0.608301	150	ASV_1230 (Saccharimonadaceae)	9991	0.355561	0.538515	150	ASV_1230 (Saccharimonadaceae)	visit	Week 48	0.00519431	0.00552163	0.347631	visitWeek 48	0.549796	292	3	ASV_1230 (Saccharimonadaceae)	visit	Week 48	0.0299796	0.0350214	0.392685	visitWeek 48	0.621752	292	3	150	ASV_1230 (Saccharimonadaceae)	0.0400793	5.34598e-08	0.00144269	0.878785	NA	150	ASV_1230 (Saccharimonadaceae)	-0.233113	-0.257839	-0.206097	0.116755	4.36718
151	ASV_1234 (Anaerovoracaceae)	10657.5	1	1	151	ASV_1234 (Anaerovoracaceae)	9985.5	0.351305	0.632349	151	ASV_1234 (Anaerovoracaceae)	9715	0.191407	0.461342	151	ASV_1234 (Anaerovoracaceae)	visit	Week 48	0.00129596	0.00394032	0.742471	visitWeek 48	0.881684	292	2	ASV_1234 (Anaerovoracaceae)	visit	Week 48	0.00802028	0.0205884	0.697153	visitWeek 48	0.883341	292	2	151	ASV_1234 (Anaerovoracaceae)	0.0273304	-3.11298e-07	0.0014427	0.989052	NA	151	ASV_1234 (Anaerovoracaceae)	-0.262903	-0.268603	-0.254026	-0.0865863	4.44217
152	ASV_1235 (Enterobacteriaceae)	10586	0.570421	0.711986	152	ASV_1235 (Enterobacteriaceae)	9805	0.237046	0.581076	152	ASV_1235 (Enterobacteriaceae)	9798	0.233505	0.475349	152	ASV_1235 (Enterobacteriaceae)	visit	Week 48	-0.00188583	0.00712631	0.791483	visitWeek 48	0.908437	292	3	ASV_1235 (Enterobacteriaceae)	visit	Week 48	0.0106313	0.0315223	0.736163	visitWeek 48	0.883341	292	3	152	ASV_1235 (Enterobacteriaceae)	0.0925943	3.42875e-07	0.0014427	0.676899	NA	152	ASV_1235 (Enterobacteriaceae)	-0.221272	-0.235579	-0.209794	0.0383227	4.31545
153	ASV_1258 (Bacteroidia)	10804	0.158012	0.310575	153	ASV_1258 (Bacteroidia)	10137.5	0.470767	0.654481	153	ASV_1258 (Bacteroidia)	9719	0.193299	0.461342	153	ASV_1258 (Bacteroidia)	visit	Week 48	-0.00779256	0.00607695	0.200756	visitWeek 48	0.399178	292	2	ASV_1258 (Bacteroidia)	visit	Week 48	-0.0336253	0.0279884	0.230576	visitWeek 48	0.443016	292	2	153	ASV_1258 (Bacteroidia)	0.136315	-3.79199e-07	0.00144269	0.773353	NA	153	ASV_1258 (Bacteroidia)	-0.243727	-0.227189	-0.261713	-0.0653057	4.34547
154	ASV_1272 (Saccharimonadaceae)	10361	0.146109	0.310575	154	ASV_1272 (Saccharimonadaceae)	9617.5	0.149198	0.520671	154	ASV_1272 (Saccharimonadaceae)	10038	0.390502	0.538515	154	ASV_1272 (Saccharimonadaceae)	visit	Week 48	0.0261729	0.0140976	0.06439	visitWeek 48	0.208216	292	8	ASV_1272 (Saccharimonadaceae)	visit	Week 48	0.0855629	0.0462303	0.0652153	visitWeek 48	0.20276	292	8	154	ASV_1272 (Saccharimonadaceae)	0.042904	3.06571e-07	0.00144269	0.911169	NA	154	ASV_1272 (Saccharimonadaceae)	-0.1679	-0.190975	-0.150313	0.109314	4.46308
155	ASV_1306 (Saccharimonadales)	10512	0.158012	0.310575	155	ASV_1306 (Saccharimonadales)	9737	0.201695	0.56242	155	ASV_1306 (Saccharimonadales)	9546	0.123394	0.437223	155	ASV_1306 (Saccharimonadales)	visit	Week 48	0.00706245	0.00539583	0.191614	visitWeek 48	0.395037	292	2	ASV_1306 (Saccharimonadales)	visit	Week 48	0.0300369	0.0177877	0.092365	visitWeek 48	0.246788	292	2	155	ASV_1306 (Saccharimonadales)	0.0141298	-1.72103e-07	0.00144269	0.934614	NA	155	ASV_1306 (Saccharimonadales)	-0.252874	-0.280613	-0.222692	0.0953441	4.27979
156	ASV_1325 (Peptostreptococcaceae)	10805.5	0.311514	0.50903	156	ASV_1325 (Peptostreptococcaceae)	10198	0.523918	0.672612	156	ASV_1325 (Peptostreptococcaceae)	9592	0.139697	0.448715	156	ASV_1325 (Peptostreptococcaceae)	visit	Week 48	-0.00760793	0.00621231	0.221699	visitWeek 48	0.417777	292	4	ASV_1325 (Peptostreptococcaceae)	visit	Week 48	-0.0229933	0.028081	0.413562	visitWeek 48	0.642901	292	4	156	ASV_1325 (Peptostreptococcaceae)	0.0994422	1.10045e-07	0.00144269	0.860794	NA	156	ASV_1325 (Peptostreptococcaceae)	-0.220992	-0.208998	-0.234015	-0.0395334	4.37585
157	Pantoea	10732	0.559689	0.711986	157	Pantoea	9874.5	0.277471	0.608301	157	Pantoea	10110	0.447909	0.580245	157	Pantoea	visit	Week 48	-0.0111169	0.0108555	0.306653	visitWeek 48	0.504208	292	3	Pantoea	visit	Week 48	-0.0217215	0.0417511	0.603278	visitWeek 48	0.812287	292	3	157	Pantoea	0.124113	-2.82205e-07	0.00144269	0.849001	NA	157	Pantoea	-0.252468	-0.240202	-0.269369	-0.00810824	4.37968
158	ASV_1343 (Anaerovoracaceae)	10439	0.0829113	0.221529	158	ASV_1343 (Anaerovoracaceae)	9613.5	0.147616	0.520671	158	ASV_1343 (Anaerovoracaceae)	9539	0.121049	0.437223	158	ASV_1343 (Anaerovoracaceae)	visit	Week 48	0.0115307	0.00699014	0.100114	visitWeek 48	0.285325	292	3	ASV_1343 (Anaerovoracaceae)	visit	Week 48	0.0466147	0.0241569	0.0546238	visitWeek 48	0.18315	292	3	158	ASV_1343 (Anaerovoracaceae)	0	1.8613e-07	0.00144269	1	NA	158	ASV_1343 (Anaerovoracaceae)	-0.218236	-0.284572	-0.149434	0.160226	4.37917
159	ASV_1398 (Actinobacteria)	10366	0.0447616	0.147197	159	ASV_1398 (Actinobacteria)	9679.5	0.174964	0.561924	159	ASV_1398 (Actinobacteria)	9503	0.109535	0.416233	159	ASV_1398 (Actinobacteria)	visit	Week 48	0.0167171	0.00931793	0.0738424	visitWeek 48	0.229583	292	4	ASV_1398 (Actinobacteria)	visit	Week 48	0.0709436	0.0332726	0.033831	visitWeek 48	0.123087	292	4	159	ASV_1398 (Actinobacteria)	0.123798	-3.39277e-07	0.0014427	0.834467	NA	159	ASV_1398 (Actinobacteria)	-0.207787	-0.238583	-0.180681	0.10228	4.31918
160	ASV_1415 (Saccharimonadaceae)	10293	0.0245504	0.102393	160	ASV_1415 (Saccharimonadaceae)	9593.5	0.140014	0.520488	160	ASV_1415 (Saccharimonadaceae)	9423	0.0870484	0.348208	160	ASV_1415 (Saccharimonadaceae)	visit	Week 48	0.0255219	0.0119806	0.0339911	visitWeek 48	0.148414	292	5	ASV_1415 (Saccharimonadaceae)	visit	Week 48	0.0896294	0.0375603	0.0176612	visitWeek 48	0.0816235	292	5	160	ASV_1415 (Saccharimonadaceae)	0.0388579	3.23598e-07	0.0014427	0.836416	NA	160	ASV_1415 (Saccharimonadaceae)	-0.208327	-0.299574	-0.105449	0.184822	4.36899
161	Desulfobulbus	10877	0.0829113	0.221529	161	Desulfobulbus	10329	0.648659	0.781131	161	Desulfobulbus	10215	0.539637	0.654453	161	Desulfobulbus	visit	Week 48	-0.00952967	0.00563787	0.0920461	visitWeek 48	0.271377	292	3	Desulfobulbus	visit	Week 48	-0.0438232	0.0319353	0.171046	visitWeek 48	0.362307	292	3	161	Desulfobulbus	0.0457138	-2.71821e-07	0.00144269	0.79821	NA	161	Desulfobulbus	-0.253604	-0.224195	-0.283244	-0.0636947	4.3499
162	ASV_1504 (Peptostreptococcaceae)	10731	0.565043	0.711986	162	ASV_1504 (Peptostreptococcaceae)	10054	0.402559	0.64714	162	ASV_1504 (Peptostreptococcaceae)	9910	0.30014	0.534625	162	ASV_1504 (Peptostreptococcaceae)	visit	Week 48	-0.00250329	0.00419856	0.551489	visitWeek 48	0.736755	292	3	ASV_1504 (Peptostreptococcaceae)	visit	Week 48	-0.00997977	0.035	0.775744	visitWeek 48	0.883341	292	3	162	ASV_1504 (Peptostreptococcaceae)	0.0247892	2.72195e-07	0.0014427	0.842717	NA	162	ASV_1504 (Peptostreptococcaceae)	-0.214019	-0.201004	-0.229706	-0.00520971	4.43997
163	Erysipelotrichaceae_UCG-006	10804	0.158012	0.310575	163	Erysipelotrichaceae_UCG-006	10201.5	0.527076	0.672612	163	Erysipelotrichaceae_UCG-006	10070	0.415444	0.559377	163	Erysipelotrichaceae_UCG-006	visit	Week 48	-0.00461046	0.00326714	0.159268	visitWeek 48	0.375856	292	2	Erysipelotrichaceae_UCG-006	visit	Week 48	-0.0337616	0.0329336	0.30615	visitWeek 48	0.518334	292	2	163	Erysipelotrichaceae_UCG-006	0.0206463	6.07425e-07	0.00144269	0.971784	NA	163	Erysipelotrichaceae_UCG-006	-0.23124	-0.185252	-0.266198	-0.0179287	4.3431
164	ASV_1531 (Izemoplasmatales)	10877	0.0829113	0.221529	164	ASV_1531 (Izemoplasmatales)	10329	0.648659	0.781131	164	ASV_1531 (Izemoplasmatales)	10215	0.539637	0.654453	164	ASV_1531 (Izemoplasmatales)	visit	Week 48	-0.0145781	0.00917601	0.113214	visitWeek 48	0.31216	292	3	ASV_1531 (Izemoplasmatales)	visit	Week 48	-0.0340168	0.0230572	0.141211	visitWeek 48	0.313599	292	3	164	ASV_1531 (Izemoplasmatales)	0.0937199	-3.48653e-07	0.0014427	0.910019	NA	164	ASV_1531 (Izemoplasmatales)	-0.275146	-0.252648	-0.295374	-0.103273	4.32164
165	Brevundimonas	10512	0.158012	0.310575	165	Brevundimonas	9741.5	0.203918	0.56242	165	Brevundimonas	9652	0.163392	0.450646	165	Brevundimonas	visit	Week 48	0.00725025	0.00556985	0.194053	visitWeek 48	0.395037	292	2	Brevundimonas	visit	Week 48	0.0446443	0.0276833	0.107902	visitWeek 48	0.26741	292	2	165	Brevundimonas	0.104345	-3.36979e-07	0.0014427	0.876833	NA	165	Brevundimonas	-0.254833	-0.255187	-0.254601	0.0698211	4.3557
166	DMI	10804	0.158012	0.310575	166	DMI	10187	0.514027	0.672612	166	DMI	10070	0.415444	0.559377	166	DMI	visit	Week 48	-0.0108073	0.00897133	0.229323	visitWeek 48	0.417777	292	2	DMI	visit	Week 48	-0.0271449	0.0240375	0.259715	visitWeek 48	0.472461	292	2	166	DMI	0.0300424	2.25321e-08	0.0014427	0.826821	NA	166	DMI	-0.255238	-0.237169	-0.270447	-0.023865	4.3144
167	Brevibacterium	10512	0.158012	0.310575	167	Brevibacterium	9741.5	0.203918	0.56242	167	Brevibacterium	9605	0.144592	0.448715	167	Brevibacterium	visit	Week 48	0.00540639	0.00391689	0.168565	visitWeek 48	0.375856	292	2	Brevibacterium	visit	Week 48	0.053284	0.0306628	0.0833181	visitWeek 48	0.226149	292	2	167	Brevibacterium	0.031121	1.15987e-08	0.00144269	0.921706	NA	167	Brevibacterium	-0.268905	-0.28609	-0.247613	0.0428538	4.34015
168	Pseudoramibacter	10657.5	1	1	168	Pseudoramibacter	9918	0.305037	0.618948	168	Pseudoramibacter	9790	0.229182	0.472171	168	Pseudoramibacter	visit	Week 48	0.00277169	0.00525493	0.598288	visitWeek 48	0.786978	292	2	Pseudoramibacter	visit	Week 48	0.0138237	0.0215925	0.522544	visitWeek 48	0.750882	292	2	168	Pseudoramibacter	0.0200618	2.93526e-07	0.0014427	0.854865	NA	168	Pseudoramibacter	-0.258033	-0.274118	-0.236638	0.0028619	4.27121
169	ASV_1867 (Gracilibacteria)	10658.5	1	1	169	ASV_1867 (Gracilibacteria)	9938	0.318311	0.618948	169	ASV_1867 (Gracilibacteria)	9782	0.224917	0.469034	169	ASV_1867 (Gracilibacteria)	visit	Week 48	-0.00106677	0.00374693	0.776073	visitWeek 48	0.902779	292	2	ASV_1867 (Gracilibacteria)	visit	Week 48	0.00684719	0.024942	0.783877	visitWeek 48	0.883341	292	2	169	ASV_1867 (Gracilibacteria)	0.062124	-3.28307e-07	0.0014427	0.935487	NA	169	ASV_1867 (Gracilibacteria)	-0.234785	-0.242484	-0.225723	0.0340991	4.31644
170	ASV_1888 (Gracilibacteria)	10804	0.158012	0.310575	170	ASV_1888 (Gracilibacteria)	10199.5	0.525265	0.672612	170	ASV_1888 (Gracilibacteria)	10069	0.41465	0.559377	170	ASV_1888 (Gracilibacteria)	visit	Week 48	-0.00724989	0.00556951	0.194048	visitWeek 48	0.395037	292	2	ASV_1888 (Gracilibacteria)	visit	Week 48	-0.0235415	0.0213533	0.27117	visitWeek 48	0.475698	292	2	170	ASV_1888 (Gracilibacteria)	0.0210986	3.03434e-07	0.0014427	0.838091	NA	170	ASV_1888 (Gracilibacteria)	-0.265306	-0.238291	-0.297834	-0.0226386	4.32683
171	ASV_1939 (Lachnospiraceae)	10804	0.158012	0.310575	171	ASV_1939 (Lachnospiraceae)	10160.5	0.490613	0.656734	171	ASV_1939 (Lachnospiraceae)	9997	0.359909	0.538515	171	ASV_1939 (Lachnospiraceae)	visit	Week 48	-0.00550651	0.00400236	0.169941	visitWeek 48	0.375856	292	2	ASV_1939 (Lachnospiraceae)	visit	Week 48	-0.017439	0.0179301	0.331559	visitWeek 48	0.55585	292	2		ASV_1939 (Lachnospiraceae)						171	ASV_1939 (Lachnospiraceae)	-0.2575	-0.240122	-0.277171	0.0140874	4.3397
[truncated: 28 more columns]
