# Supplementary material for: Sputum bacterial load and bacterial composition correlate with lung function and are altered by long-term azithromycin treatment in children with HIV-associated chronic lung disease
Source: Microbiome. 2023 Feb 20;11:29. doi: 10.1186/s40168-023-01460-x (PMC9940396; doi:10.1186/s40168-023-01460-x)
Supplement: Supplementary file 2 — Additional file 1: Figure S1. A bar plot of the taxa and their relative abundance of the extraction and sequencing mock controls compared to manufacturer profiles. Figure S2. A scatterplot showing the correlation between samples repeated within a run (WR, n = 74) and between runs (BR, n=28). Figure S3. A scatterplot showing the spread of biological samples (n=960) and the negative controls (primestore, n=43) 16S copies vs final number of reads (A1 and A2), Shannon alpha diversity index (B1 and B2) and age of participant in years (C1 and C2). Figure S4. Ordination plots of showing the spread of biological samples (n=960) and the negative controls (primestore, n=43) coloured by their 16S copies. Figure S5. Ordination plots showing the spread of biological samples (n=960) and the negative controls (primestore, n=43) coloured by their number of reads. Figure S6. Ordination plots showing the spread of biological samples (n=960) and the negative controls (primestore, n=43) coloured by the age of the participant. Figure S7. Rarefaction curves showing number of ASVs detected and 16S copies of samples. Figure S8. Rarefaction curves showing number of ASVs detected and number of reads of samples. Figure S9. Bar plot showing the profiles of biological samples with <100 16S copies (n=2) in comparison to Primestores profiles (n=43). Figure S10. Bar plot showing the profiles of biological samples with >100 to <1000 16S copies (n=10) in comparison to Primestores profiles (n=43). Figure S11. Ordination plots showing the profiles of a subset of biological samples with low 16S copies and the negative controls. Figure S12. Ordination plots showing the profiles of a subset of biological samples with low reads and the negative controls. Figure S13. Ordination plots showing the spread of biological samples (n=960) and the negative controls (primestore, n=43) coloured by the run in which the sample was processed. Figure S14. Ordination plots showing the spread of biological samples (n=960) [file 40168_2023_1460_MOESM1_ESM.zip › Supplementary_Table_S9_DA_AZM_only_48_72_weeks_ESM.xlsx]

## Sheet: AZM1218)
Mann–Whitney–Wilcoxon test on Total sum scaled ASV counts						Mann–Whitney–Wilcoxon test on variance stabilising transformed ASV counts					"Mann–Whitney–Wilcoxon test on centred log-ratio transformed ASV counts "					MaasLin2 on total sum scaled transformed ASV counts											MaasLin2 on centered log-ratio transformed ASV counts										Deseq2							Aldex2
	Genus		stat	p	p.adj		Genus	stat	p	p.adj		Genus	stat	p	p.adj		Genus	metadata	value	coef	stderr	pval	name	qval	N	N.not.zero	Genus	metadata	value	coef	stderr	pval	name	qval	N	N.not.zero		Genus	baseMean	log2FoldChange	lfcSE	pvalue	padj		Genus	rab.all	rab.win.Week 0	rab.win.Week 48	diff.btw
1	Neisseria	1	5820	0.0758281	0.286416	1	Neisseria	6206	0.307607	0.768574	1	Neisseria	5149	0.00201403	0.0304118	1	Neisseria	visit	Week 72	0.0777561	0.0791317	0.326829	visitWeek 72	0.538818	232	229	Neisseria	visit	Week 72	4.05967	1.31951	0.00234717	visitWeek 72	0.0321216	232	207	1	Neisseria	3446.76	2.48192e-05	0.00144276	0.151248	0.999699	1	Neisseria	12.8646	12.6864	13.0081	0.234699
2	Streptococcus	2	8277	0.00244988	0.0338528	2	Streptococcus	8326	0.00177607	0.0299958	2	Streptococcus	8709	0.00010679	0.00416283	2	Streptococcus	visit	Week 72	-0.0946303	0.0467051	0.0439068	visitWeek 72	0.246848	232	232	Streptococcus	visit	Week 72	-6.32806	1.55794	6.68103e-05	visitWeek 72	0.00252209	232	230	2	Streptococcus	2660.73	0.0012441	0.0019418	0.0671024	0.66655	2	Streptococcus	12.7519	13.0158	12.4493	-0.487994
3	Haemophilus	3	5344	0.00679631	0.0688693	3	Haemophilus	5639	0.0332107	0.292338	3	Haemophilus	5824	0.0771286	0.589773	3	Haemophilus	visit	Week 72	0.146994	0.0598221	0.0147425	visitWeek 72	0.149391	232	229	Haemophilus	visit	Week 72	0.972545	0.735722	0.187517	visitWeek 72	0.418292	232	224	3	Haemophilus	7067.64	-0.674859	0.357286	0.000124354	0.00926437	3	Haemophilus	12.3965	12.2113	12.5611	0.426096
4	Prevotella	4	7064	0.511584	0.726736	4	Prevotella	7257.5	0.300702	0.768574	4	Prevotella	6993	0.604832	0.993311	4	Prevotella	visit	Week 72	-0.0638976	0.0941539	0.498041	visitWeek 72	0.694209	232	226	Prevotella	visit	Week 72	-0.701333	2.18175	0.748158	visitWeek 72	0.889543	232	93	4	Prevotella	1091.7	-7.31488e-06	0.00144266	0.256274	0.999699	4	Prevotella	11.3074	11.4302	11.2147	-0.170324
5	Moraxella	5	4793.5	9.45614e-06	0.000718667	5	Moraxella	4643.5	4.53906e-05	0.00344969	5	Moraxella	4717	8.37823e-05	0.00416283	5	Moraxella	visit	Week 72	0.490717	0.117862	4.43317e-05	visitWeek 72	0.00224614	232	82	Moraxella	visit	Week 72	1.26474	0.34136	0.000264822	visitWeek 72	0.00799763	232	58	5	Moraxella	132.234	2.79633e-06	0.00144269	9.93596e-06	0.00148046	5	Moraxella	1.13339	0.267486	2.81367	2.49996
6	Veillonella	6	8240	0.00310569	0.0393388	6	Veillonella	8428.5	0.000881468	0.0223305	6	Veillonella	8006	0.0124445	0.144547	6	Veillonella	visit	Week 72	-0.167949	0.0745904	0.0252908	visitWeek 72	0.202327	232	231	Veillonella	visit	Week 72	-2.41167	0.940641	0.0109886	visitWeek 72	0.103705	232	215	6	Veillonella	583.597	-0.42361	0.179621	0.000524756	0.0260629	6	Veillonella	10.5543	10.9001	10.1807	-0.627945
7	Fusobacterium	7	5503.5	0.0166124	0.126255	7	Fusobacterium	5739.5	0.053247	0.385407	7	Fusobacterium	5922	0.115056	0.688921	7	Fusobacterium	visit	Week 72	0.196115	0.0945068	0.0390856	visitWeek 72	0.237641	232	214	Fusobacterium	visit	Week 72	1.17568	0.718489	0.103141	visitWeek 72	0.317842	232	119	7	Fusobacterium	329.212	1.0025e-05	0.00144268	0.0330014	0.480999	7	Fusobacterium	9.35991	9.05658	9.65915	0.524294
8	Porphyromonas	8	6566	0.752009	0.879272	8	Porphyromonas	6680.5	0.926738	0.964823	8	Porphyromonas	6550	0.728397	0.993311	8	Porphyromonas	visit	Week 72	0.0710819	0.0924176	0.442601	visitWeek 72	0.652882	232	218	Porphyromonas	visit	Week 72	0.444584	0.581524	0.445344	visitWeek 72	0.677343	232	169	8	Porphyromonas	365.004	-5.78319e-06	0.00144267	0.707182	0.999699	8	Porphyromonas	9.3858	9.47266	9.29668	0.00843718
9	Lautropia	9	8550.5	0.000355337	0.00771589	9	Lautropia	8605	0.000241429	0.00917432	9	Lautropia	8705	0.000110274	0.00416283	9	Lautropia	visit	Week 72	-0.377039	0.101271	0.000247578	visitWeek 72	0.00752637	232	196	Lautropia	visit	Week 72	-1.51481	0.487439	0.00212306	visitWeek 72	0.0321216	232	196	9	Lautropia	312.98	-0.510599	0.632596	0.00412838	0.102521	9	Lautropia	8.31273	8.89698	7.73975	-1.48887
10	Actinobacillus	10	5804	0.0555433	0.241216	10	Actinobacillus	5979.5	0.143334	0.646255	10	Actinobacillus	5788	0.0660587	0.554159	10	Actinobacillus	visit	Week 72	0.198056	0.107986	0.0679336	visitWeek 72	0.29418	232	121	Actinobacillus	visit	Week 72	1.08064	0.632894	0.0890862	visitWeek 72	0.312838	232	121	10	Actinobacillus	275.158	3.43063e-06	0.00144269	0.794518	0.999699	10	Actinobacillus	6.96083	2.02716	8.00866	1.06292
11	Gemella	11	7022	0.565828	0.743335	11	Gemella	7389	0.19629	0.768574	11	Gemella	7492	0.135254	0.701618	11	Gemella	visit	Week 72	-0.0444572	0.0638896	0.487229	visitWeek 72	0.689306	232	225	Gemella	visit	Week 72	-0.18586	0.148102	0.21077	visitWeek 72	0.430084	232	225	11	Gemella	171.951	-5.87267e-06	0.00144265	0.338226	0.999699	11	Gemella	8.533	8.63255	8.43781	-0.243051
12	Alloprevotella	12	5671	0.0386881	0.209479	12	Alloprevotella	5776.5	0.062811	0.415099	12	Alloprevotella	5262	0.00414272	0.0568683	12	Alloprevotella	visit	Week 72	0.190809	0.0998374	0.0572221	visitWeek 72	0.271805	232	213	Alloprevotella	visit	Week 72	2.17969	0.751929	0.00410838	visitWeek 72	0.0477204	232	97	12	Alloprevotella	329.362	0.000139357	0.00144606	0.805276	0.999699	12	Alloprevotella	8.9186	8.65858	9.17236	0.57649
13	Leptotrichia	13	6004	0.156679	0.324945	13	Leptotrichia	6098	0.218116	0.768574	13	Leptotrichia	6050	0.185021	0.763058	13	Leptotrichia	visit	Week 72	0.126728	0.110893	0.254312	visitWeek 72	0.444316	232	207	Leptotrichia	visit	Week 72	0.945254	0.956589	0.324117	visitWeek 72	0.531975	232	50	13	Leptotrichia	246.556	-3.01504e-06	0.00144268	0.416607	0.999699	13	Leptotrichia	8.18807	7.95016	8.38307	0.481682
14	Rothia	14	8325	0.00176947	0.0298844	14	Rothia	8377.5	0.00125495	0.0256691	14	Rothia	7947	0.0171323	0.179937	14	Rothia	visit	Week 72	-0.264629	0.0902187	0.00369415	visitWeek 72	0.0482764	232	203	Rothia	visit	Week 72	-1.71988	0.718755	0.0175209	visitWeek 72	0.146981	232	203	14	Rothia	321.955	-6.06207e-06	0.00144268	0.0196147	0.365323	14	Rothia	9.14887	9.61069	8.61277	-1.00463
15	Aggregatibacter	15	4380	9.12181e-07	0.000138652	15	Aggregatibacter	3965	6.48254e-08	9.85346e-06	15	Aggregatibacter	4205	8.01569e-07	0.000121037	15	Aggregatibacter	visit	Week 72	0.380697	0.0748057	7.47232e-07	visitWeek 72	0.000113579	232	116	Aggregatibacter	visit	Week 72	1.78377	0.372937	3.0852e-06	visitWeek 72	0.000465866	232	116	15	Aggregatibacter	72.5391	4.43874e-06	0.00144269	0.0615526	0.655096	15	Aggregatibacter	4.6115	1.06648	7.47534	3.02459
16	Granulicatella	16	7586	0.0934155	0.303537	16	Granulicatella	7786.5	0.0384656	0.292338	16	Granulicatella	7102	0.464956	0.993311	16	Granulicatella	visit	Week 72	-0.0591041	0.0629363	0.34866	visitWeek 72	0.546354	232	223	Granulicatella	visit	Week 72	-0.302011	0.548711	0.582579	visitWeek 72	0.77849	232	223	16	Granulicatella	199.466	-7.42439e-06	0.00144265	0.296121	0.999699	16	Granulicatella	8.91489	9.07133	8.77574	-0.342781
17	Escherichia/Shigella	17	6612	0.158197	0.324945	17	Escherichia/Shigella	6906.5	0.727517	0.900801	17	Escherichia/Shigella	6600	0.803021	0.993311	17	Escherichia/Shigella	visit	Week 72	0.017797	0.0153996	0.24901	visitWeek 72	0.444316	232	2	Escherichia.Shigella	visit	Week 72	0.0739209	0.0579311	0.203238	visitWeek 72	0.426235	232	2	17	Escherichia/Shigella	0.0317163	3.59963e-07	0.0014427	0.85585	0.999699	17	Escherichia/Shigella	-0.604501	-0.599288	-0.612421	0.0817523
18	ASV_52	18	5998	0.111232	0.319004	18	ASV_52	6012.5	0.161812	0.702727	18	ASV_52	5865	0.0915297	0.628226	18	ASV_52	visit	Week 72	0.122888	0.0780461	0.116733	visitWeek 72	0.346298	232	97	ASV_52	visit	Week 72	0.360555	0.298097	0.227705	visitWeek 72	0.440813	232	97	18	ASV_52	39.7103	2.79698e-07	0.00144269	0.879373	0.999699	18	ASV_52	1.80317	1.49036	2.18717	0.658255
19	Actinomyces	19	7532	0.114954	0.319281	19	Actinomyces	7618.5	0.081648	0.467163	19	Actinomyces	7671	0.0651985	0.554159	19	Actinomyces	visit	Week 72	-0.145101	0.103614	0.16274	visitWeek 72	0.382859	232	191	Actinomyces	visit	Week 72	-0.951095	0.570332	0.0967528	visitWeek 72	0.316771	232	189	19	Actinomyces	106.278	-7.90872e-06	0.00144268	0.0534275	0.612361	19	Actinomyces	7.8986	8.16932	7.58808	-0.582364
20	Pseudomonas	20	6784	0.714061	0.847185	20	Pseudomonas	7120.5	0.442905	0.815019	20	Pseudomonas	6829	0.844127	0.993311	20	Pseudomonas	visit	Week 72	0.00225037	0.0324391	0.944754	visitWeek 72	0.970288	232	7	Pseudomonas	visit	Week 72	-0.0383012	0.104894	0.715341	visitWeek 72	0.878183	232	7	20	Pseudomonas	0.181599	-2.46306e-08	0.00144269	0.769417	0.999699	20	Pseudomonas	-0.503129	-0.465203	-0.532741	-0.0335682
21	ASV_62	21	5101.5	0.000137243	0.0041722	21	ASV_62	4835	0.000212888	0.00917432	21	ASV_62	4785	0.000144532	0.00436487	21	ASV_62	visit	Week 72	0.354575	0.105207	0.000880622	visitWeek 72	0.0191221	232	76	ASV_62	visit	Week 72	0.873292	0.246634	0.000482699	visitWeek 72	0.0121479	232	76	21	ASV_62	18.4372	-4.66931e-07	0.00144269	0.414901	0.999699	21	ASV_62	0.976727	0.193619	2.34614	2.11854
22	Campylobacter	22	6692.5	0.945246	1	22	Campylobacter	6855	0.804533	0.926432	22	Campylobacter	6034	0.174859	0.763058	22	Campylobacter	visit	Week 72	-0.00099946	0.0919175	0.991334	visitWeek 72	0.991334	232	190	Campylobacter	visit	Week 72	0.516577	0.294182	0.080423	visitWeek 72	0.294236	232	154	22	Campylobacter	42.7021	4.16214e-06	0.00144268	0.4624	0.999699	22	Campylobacter	6.3533	6.33383	6.37124	-0.0785115
23	Bergeyella	23	5973.5	0.116122	0.319281	23	Bergeyella	5926	0.116845	0.572915	23	Bergeyella	6050	0.185021	0.763058	23	Bergeyella	visit	Week 72	0.178558	0.107303	0.097463	visitWeek 72	0.329208	232	118	Bergeyella	visit	Week 72	0.324174	0.299096	0.279567	visitWeek 72	0.490868	232	91	23	Bergeyella	26.6805	4.58549e-06	0.00144269	0.0498492	0.612361	23	Bergeyella	3.10768	2.29159	3.90957	0.866367
24	ASV_68	24	6424.5	0.367773	0.570424	24	ASV_68	6280.5	0.381676	0.790606	24	ASV_68	6072	0.199698	0.793538	24	ASV_68	visit	Week 72	0.0373353	0.0539695	0.48977	visitWeek 72	0.689306	232	40	ASV_68	visit	Week 72	0.229945	0.245158	0.349256	visitWeek 72	0.567071	232	40	24	ASV_68	21.7901	-1.32336e-07	0.00144269	0.959895	0.999699	24	ASV_68	0.0836167	-0.0494609	0.217977	0.298048
25	ASV_77	25	7200.5	0.325311	0.526035	25	ASV_77	7060	0.516608	0.82725	25	ASV_77	7048	0.531928	0.993311	25	ASV_77	visit	Week 72	-0.0443761	0.0709542	0.532316	visitWeek 72	0.709755	232	118	ASV_77	visit	Week 72	-0.119003	0.272373	0.662585	visitWeek 72	0.826863	232	118	25	ASV_77	28.3387	-2.8754e-06	0.00144269	0.571037	0.999699	25	ASV_77	5.23361	5.19928	5.25295	-0.302274
26	Enterococcus	26	6902	0.0828196	0.286416	26	Enterococcus	7332	0.237477	0.768574	26	Enterococcus	7017	0.57247	0.993311	26	Enterococcus	visit	Week 72	-0.025896	0.0170122	0.129331	visitWeek 72	0.351041	232	3	Enterococcus	visit	Week 72	-0.145282	0.0803758	0.0719846	visitWeek 72	0.27871	232	3	26	Enterococcus	0.105709	-3.59108e-07	0.0014427	0.744238	0.999699	26	Enterococcus	-0.608755	-0.537759	-0.672772	-0.178818
27	Dolosigranulum	27	6386	0.105487	0.308346	27	Dolosigranulum	6871	0.780311	0.926432	27	Dolosigranulum	6643	0.868696	0.993311	27	Dolosigranulum	visit	Week 72	0.042894	0.0439107	0.329672	visitWeek 72	0.538818	232	14	Dolosigranulum	visit	Week 72	0.170761	0.155761	0.274094	visitWeek 72	0.490868	232	14	27	Dolosigranulum	2.94613	2.97015e-07	0.00144269	0.259109	0.999699	27	Dolosigranulum	-0.427985	-0.510236	-0.32691	0.284041
28	Corynebacterium	28	6198.5	0.244132	0.447085	28	Corynebacterium	5776.5	0.0627688	0.415099	28	Streptobacillus	4851	0.000241453	0.00607656	28	Corynebacterium	visit	Week 72	0.0639725	0.101089	0.527472	visitWeek 72	0.70952	232	94	Corynebacterium	visit	Week 72	0.0449895	0.331085	0.892031	visitWeek 72	0.955296	232	79	28	Corynebacterium	16.7006	-6.36008e-06	0.0014427	0.930924	0.999699	28	Corynebacterium	1.67403	1.17148	2.38512	0.563441
29	Streptobacillus	29	5278	0.000293944	0.00744659	29	Streptobacillus	5021	0.000839702	0.0223305	29	Oribacterium	8445	0.000784696	0.0165795	29	Streptobacillus	visit	Week 72	0.27793	0.0905508	0.00240311	visitWeek 72	0.0405858	232	63	Streptobacillus	visit	Week 72	0.601837	0.219716	0.00664238	visitWeek 72	0.0716428	232	60	29	Streptobacillus	9.75294	1.73023e-07	0.00144269	0.442778	0.999699	29	Streptobacillus	0.648034	0.0435048	1.52004	1.83677
30	Oribacterium	30	8086	0.0045974	0.0537542	30	Oribacterium	8268.5	0.00258559	0.039301	30	ASV_112	6582	0.775909	0.993311	30	Oribacterium	visit	Week 72	-0.281309	0.0896596	0.00192642	visitWeek 72	0.0366019	232	117	Oribacterium	visit	Week 72	-1.01103	0.294683	0.000712994	visitWeek 72	0.0153803	232	105	30	Oribacterium	16.6206	-6.81719e-06	0.0014427	0.00336728	0.100345	30	Oribacterium	3.74261	5.42566	1.87997	-1.54648
31	ASV_112	31	6333	0.104579	0.308346	31	ASV_112	6845	0.819624	0.931369	31	Stomatobaculum	5575	0.0241499	0.227915	31	ASV_112	visit	Week 72	0.0367225	0.0280045	0.191063	visitWeek 72	0.39014	232	19	ASV_112	visit	Week 72	0.275234	0.185479	0.139203	visitWeek 72	0.368565	232	19	31	ASV_112	13.5624	3.1334e-07	0.00144269	0.40968	0.999699	31	ASV_112	-0.353006	-0.447668	-0.233508	0.323259
32	Stomatobaculum	32	5913	0.0761517	0.286416	32	Stomatobaculum	5621.5	0.0304605	0.292338	32	Lachnoanaerobaculum	7161	0.397476	0.993311	32	Stomatobaculum	visit	Week 72	0.187444	0.107251	0.081849	visitWeek 72	0.311026	232	98	Stomatobaculum	visit	Week 72	0.47373	0.321284	0.141717	visitWeek 72	0.368565	232	92	32	Stomatobaculum	12.6867	-4.23008e-06	0.00144269	0.850141	0.999699	32	Stomatobaculum	1.85477	1.14387	2.96898	0.838008
33	Lachnoanaerobaculum	33	7091	0.460236	0.666246	33	Lachnoanaerobaculum	7208	0.34817	0.790606	33	ASV_120	6647	0.874859	0.993311	33	Lachnoanaerobaculum	visit	Week 72	-0.0620644	0.0893928	0.488202	visitWeek 72	0.689306	232	133	Lachnoanaerobaculum	visit	Week 72	-0.195299	0.293757	0.506823	visitWeek 72	0.735867	232	131	33	Lachnoanaerobaculum	14.1826	-2.81194e-07	0.00144268	0.507438	0.999699	33	Lachnoanaerobaculum	4.74299	4.99172	4.46243	-0.306985
34	ASV_120	34	6672	0.66599	0.816375	34	ASV_120	6900	0.737098	0.900801	34	ASV_126	6641	0.865618	0.993311	34	ASV_120	visit	Week 72	0.000259993	0.0171523	0.987919	visitWeek 72	0.991334	232	5	ASV_120	visit	Week 72	0.0383447	0.116294	0.74191	visitWeek 72	0.889114	232	5	34	ASV_120	0.294109	6.11369e-06	0.0014427	0.480082	0.999699	34	ASV_120	-0.556321	-0.603619	-0.503562	0.164868
35	ASV_126	35	6669	0.649116	0.816375	35	ASV_126	6910	0.722384	0.900801	35	Mannheimia	6036	0.176106	0.763058	35	ASV_126	visit	Week 72	0.0147039	0.0224176	0.512537	visitWeek 72	0.699242	232	5	ASV_126	visit	Week 72	0.055145	0.094758	0.561166	visitWeek 72	0.773459	232	5	35	ASV_126	0.43372	1.69935e-07	0.00144269	0.55236	0.999699	35	ASV_126	-0.548099	-0.58202	-0.529106	0.0341958
36	Mannheimia	36	6239	0.142323	0.324945	36	Mannheimia	6170	0.275244	0.768574	36	TM7x	6816	0.864079	0.993311	36	Mannheimia	visit	Week 72	0.0792094	0.0660209	0.231466	visitWeek 72	0.429059	232	39	Mannheimia	visit	Week 72	0.275694	0.20825	0.186864	visitWeek 72	0.418292	232	39	36	Mannheimia	6.15669	7.05498e-07	0.00144269	0.861372	0.999699	36	Mannheimia	0.0520754	-0.135092	0.225823	0.485759
37	TM7x	37	6706	0.962134	1	37	TM7x	6731.5	0.995316	0.996876	37	Tropheryma	6856	0.803021	0.993311	37	TM7x	visit	Week 72	-0.0106011	0.0964552	0.912579	visitWeek 72	0.955182	232	93	TM7x	visit	Week 72	-0.0921777	0.197028	0.640341	visitWeek 72	0.825229	232	76	37	TM7x	8.93369	-1.61113e-06	0.00144269	0.417251	0.999699	37	TM7x	1.65134	1.61646	1.672	-0.11991
38	Tropheryma	38	6906	0.24126	0.447085	38	Tropheryma	7158.5	0.399971	0.790606	38	Solobacterium	5517	0.0178746	0.179937	38	Tropheryma	visit	Week 72	-0.0384325	0.0251439	0.127762	visitWeek 72	0.351041	232	7	Tropheryma	visit	Week 72	-0.15134	0.105633	0.153301	visitWeek 72	0.374198	232	7	38	Tropheryma	1.00802	-3.75589e-07	0.0014427	0.215365	0.999699	38	Tropheryma	-0.564525	-0.556242	-0.573898	0.0180897
39	Solobacterium	39	6039	0.123758	0.324331	39	Solobacterium	5661.5	0.0369911	0.292338	39	Peptostreptococcus	7605	0.0863869	0.621163	39	Solobacterium	visit	Week 72	0.141755	0.0832877	0.0901078	visitWeek 72	0.31852	232	89	Solobacterium	visit	Week 72	0.363984	0.191318	0.0583537	visitWeek 72	0.251754	232	89	39	Solobacterium	4.59084	2.2873e-06	0.00144269	0.211098	0.999699	39	Solobacterium	1.4335	1.11546	1.7795	0.655003
40	Peptostreptococcus	40	7504	0.0868129	0.293235	40	Peptostreptococcus	7614.5	0.0829829	0.467163	40	Abiotrophia	7003	0.591248	0.993311	40	Peptostreptococcus	visit	Week 72	-0.138908	0.0828501	0.0949763	visitWeek 72	0.3281	232	93	Peptostreptococcus	visit	Week 72	-0.346292	0.173851	0.0475657	visitWeek 72	0.231691	232	93	40	Peptostreptococcus	5.25982	-2.75488e-06	0.00144269	0.191845	0.999699	40	Peptostreptococcus	1.63831	2.18612	1.20861	-0.777536
41	Abiotrophia	41	7073.5	0.386142	0.588871	41	Abiotrophia	7067	0.50772	0.82725	41	Oceanivirga	6810	0.873318	0.993311	41	Abiotrophia	visit	Week 72	-0.074179	0.0648501	0.253873	visitWeek 72	0.444316	232	62	Abiotrophia	visit	Week 72	-0.272536	0.238994	0.255329	visitWeek 72	0.481305	232	62	41	Abiotrophia	8.30412	-1.66455e-07	0.00144269	0.212168	0.999699	41	Abiotrophia	0.55693	0.63699	0.486683	-0.309495
42	Oceanivirga	42	6673	0.718993	0.847185	42	Oceanivirga	7152	0.407129	0.793379	42	Corynebacterium	5827	0.0781156	0.589773	42	Oceanivirga	visit	Week 72	-0.02442	0.0283187	0.389406	visitWeek 72	0.597876	232	7	Oceanivirga	visit	Week 72	-0.0613239	0.103704	0.554875	visitWeek 72	0.773459	232	7	42	Oceanivirga	0.445704	-5.03363e-07	0.0014427	0.570205	0.999699	42	Oceanivirga	-0.537959	-0.529881	-0.547702	0.0780654
43	ASV_157	43	6251.5	0.0446887	0.209479	43	ASV_157	6420	0.547266	0.840247	43	ASV_157	6336	0.443721	0.993311	43	ASV_157	visit	Week 72	0.0885599	0.037965	0.020529	visitWeek 72	0.195026	232	18	ASV_157	visit	Week 72	0.261787	0.124266	0.0362296	visitWeek 72	0.219154	232	18	43	ASV_157	1.11974	7.14338e-07	0.00144269	0.141345	0.999699	43	ASV_157	-0.359342	-0.469163	-0.263507	0.367794
44	ASV_163	44	7361	0.00616438	0.0669275	44	ASV_163	7797.5	0.0364059	0.292338	44	ASV_163	7459	0.152964	0.745082	44	ASV_163	visit	Week 72	-0.0928056	0.0431359	0.0324809	visitWeek 72	0.226081	232	17	ASV_163	visit	Week 72	-0.346937	0.14062	0.0143472	visitWeek 72	0.127437	232	17	44	ASV_163	1.14116	-1.15624e-06	0.00144269	0.169722	0.999699	44	ASV_163	-0.37406	-0.172359	-0.561261	-0.595376
45	ASV_180	45	7317.5	0.0292431	0.185206	45	ASV_180	7837.5	0.0299658	0.292338	45	ASV_180	7507	0.127747	0.688921	45	ASV_180	visit	Week 72	-0.0791226	0.0374494	0.0356969	visitWeek 72	0.226081	232	24	ASV_180	visit	Week 72	-0.362153	0.162007	0.0263509	visitWeek 72	0.180863	232	24	45	ASV_180	4.78434	-6.37871e-07	0.00144269	0.407673	0.999699	45	ASV_180	-0.246901	-0.0513533	-0.413092	-0.500261
46	ASV_182	46	6964	0.294246	0.514086	46	ASV_182	7276.5	0.283456	0.768574	46	ASV_182	7013	0.577806	0.993311	46	ASV_182	visit	Week 72	-0.054058	0.0425052	0.20473	visitWeek 72	0.39014	232	16	ASV_182	visit	Week 72	-0.166431	0.132057	0.20884	visitWeek 72	0.430084	232	16	46	ASV_182	1.92452	-6.78009e-07	0.00144269	0.56437	0.999699	46	ASV_182	-0.352735	-0.281236	-0.418675	-0.158254
47	ASV_187	47	6196	0.0147115	0.117692	47	ASV_187	6163	0.269199	0.768574	47	ASV_187	6040	0.17862	0.763058	47	ASV_187	visit	Week 72	0.0925563	0.0342138	0.00733656	visitWeek 72	0.0857813	232	15	ASV_187	visit	Week 72	0.298086	0.113869	0.00943718	visitWeek 72	0.0950009	232	15	47	ASV_187	0.716448	7.28971e-07	0.00144269	0.387053	0.999699	47	ASV_187	-0.394437	-0.535639	-0.22832	0.455658
48	Treponema	48	5605	0.000420788	0.00799498	48	Treponema	5452.5	0.012584	0.147136	48					48	Treponema	visit	Week 72	0.225431	0.0625064	0.000380575	visitWeek 72	0.00964122	232	35												Treponema	1.84211	2.26596	1.35731	0.03551	0.480999	48	Treponema	0.0113152	-0.359667	0.405356	0.990416
49	Eikenella	49	7019	0.232019	0.446417	49	Eikenella	7197	0.359147	0.790606	49	Eikenella	6921	0.706468	0.993311	49	Eikenella	visit	Week 72	-0.0398085	0.0337383	0.239252	visitWeek 72	0.438148	232	19	Eikenella	visit	Week 72	-0.219543	0.167001	0.189947	visitWeek 72	0.418292	232	19	48	Eikenella	2.29252	-4.12701e-07	0.00144269	0.245142	0.999699	49	Eikenella	-0.350243	-0.29104	-0.419649	-0.208381
50	ASV_203	50	6790	0.684729	0.826022	50	ASV_203	7112.5	0.452255	0.815019	50	ASV_203	6850	0.812113	0.993311	50	ASV_203	visit	Week 72	-0.020861	0.0225596	0.356088	visitWeek 72	0.5523	232	7	ASV_203	visit	Week 72	-0.0657226	0.0960694	0.494591	visitWeek 72	0.732188	232	7	49	ASV_203	0.0839546	-8.71095e-08	0.00144269	0.734038	0.999699	50	ASV_203	-0.550584	-0.551462	-0.549528	-0.0106307
51	ASV_205	51	5517	3.75588e-05	0.00142723	51	ASV_205	5090	0.001351	0.0256691	51	ASV_205	5027	0.000878383	0.0165795	51	ASV_205	visit	Week 72	0.148157	0.0389325	0.000181482	visitWeek 72	0.00689633	232	29	ASV_205	visit	Week 72	0.544543	0.127817	2.97761e-05	visitWeek 72	0.00149873	232	29	50	ASV_205	1.58065	2.32199e-06	0.0014427	0.0107687	0.229219	51	ASV_205	-0.125776	-0.527587	0.323727	1.11964
52	ASV_209	52	5407	2.67112e-05	0.00135337	52	ASV_209	5361	0.0074852	0.0948125	52	ASV_209	5136	0.00184827	0.0304118	52	ASV_209	visit	Week 72	0.251049	0.0548953	7.84879e-06	visitWeek 72	0.000596508	232	34	ASV_209	visit	Week 72	0.574522	0.126997	9.73113e-06	visitWeek 72	0.0007347	232	34	51	ASV_209	1.76137	2.63079e-06	0.0014427	0.00295047	0.100345	52	ASV_209	-0.011036	-0.422985	0.477743	1.20237
53	F0058	53	7620	0.0242945	0.160896	53	F0058	7615.5	0.0825915	0.467163	53	F0058	7484	0.139394	0.701618	53	F0058	visit	Week 72	-0.192869	0.0889987	0.0312548	visitWeek 72	0.226081	232	61	F0058	visit	Week 72	-0.379668	0.193579	0.05105	visitWeek 72	0.238951	232	61	52	F0058	6.75551	-2.06389e-06	0.00144269	0.135613	0.999699	53	F0058	0.566213	0.952366	0.238155	-0.951234
54	ASV_214	54	6552	0.172261	0.349116	54	ASV_214	6911	0.720917	0.900801	54	ASV_214	6671	0.911984	0.993311	54	ASV_214	visit	Week 72	0.0292647	0.0166082	0.079386	visitWeek 72	0.309402	232	5	ASV_214	visit	Week 72	0.13332	0.090551	0.142301	visitWeek 72	0.368565	232	5	53	ASV_214	0.129073	3.22766e-07	0.0014427	0.659051	0.999699	54	ASV_214	-0.560751	-0.581217	-0.540272	0.0893639
55	ASV_216	55	6264	0.0389893	0.209479	55	ASV_216	6235	0.335034	0.790606	55	ASV_216	5912	0.110615	0.688921	55	ASV_216	visit	Week 72	0.0773322	0.0387221	0.0469921	visitWeek 72	0.246848	232	16	ASV_216	visit	Week 72	0.244597	0.120536	0.0435861	visitWeek 72	0.219383	232	16	54	ASV_216	0.798159	4.25395e-07	0.00144269	0.190185	0.999699	55	ASV_216	-0.354261	-0.531857	-0.168716	0.372999
56	Conchiformibius	56	6235.5	0.11763	0.319281	56	Conchiformibius	6212.5	0.313497	0.768574	56	Conchiformibius	6053	0.186974	0.763058	56	Conchiformibius	visit	Week 72	0.0724052	0.0425092	0.0898654	visitWeek 72	0.31852	232	34	Conchiformibius	visit	Week 72	0.284009	0.219246	0.196485	visitWeek 72	0.423846	232	34	55	Conchiformibius	6.27356	6.53774e-07	0.00144269	0.241114	0.999699	56	Conchiformibius	-0.0186694	-0.144803	0.108237	0.384771
57	Hydrogenophaga	57	6718.5	0.960092	1	57	Hydrogenophaga	7040	0.542041	0.840247	57	Hydrogenophaga	6757	0.955535	0.993311	57	Hydrogenophaga	visit	Week 72	0.0276925	0.0363313	0.446709	visitWeek 72	0.652882	232	10	Hydrogenophaga	visit	Week 72	0.0551248	0.0879338	0.531353	visitWeek 72	0.756336	232	10	56	Hydrogenophaga	0.200104	1.3713e-07	0.00144269	0.946013	0.999699	57	Hydrogenophaga	-0.476996	-0.477565	-0.476917	0.0245233
58	Catonella	58	6490.5	0.581477	0.747342	58	Catonella	6470.5	0.615025	0.874585	58	Catonella	6387	0.505315	0.993311	58	Catonella	visit	Week 72	0.0314613	0.0750923	0.67563	visitWeek 72	0.805824	232	78	Catonella	visit	Week 72	0.0600721	0.177837	0.735827	visitWeek 72	0.888879	232	48	57	Catonella	3.96765	-1.24614e-06	0.00144269	0.804214	0.999699	58	Catonella	1.04136	0.89287	1.20044	0.189811
59	Candidatus_Saccharimonas	59	7112	0.338108	0.540972	59	Candidatus_Saccharimonas	7106.5	0.459467	0.815019	59	Candidatus_Saccharimonas	6978	0.625466	0.993311	59	Candidatus_Saccharimonas	visit	Week 72	-0.0850095	0.0664881	0.202338	visitWeek 72	0.39014	232	63	Candidatus_Saccharimonas	visit	Week 72	-0.298322	0.170689	0.0818404	visitWeek 72	0.294236	232	57	58	Candidatus_Saccharimonas	3.50121	-3.16571e-06	0.00144269	0.0321423	0.480999	59	Candidatus_Saccharimonas	0.616062	0.772078	0.476618	-0.342158
60	ASV_239	60	6656	0.787353	0.911287	60	ASV_239	7049.5	0.529834	0.838904	60	ASV_239	6884	0.760962	0.993311	60	ASV_239	visit	Week 72	0.0193525	0.0373186	0.604555	visitWeek 72	0.758558	232	23	ASV_239	visit	Week 72	0.0308948	0.123321	0.802407	visitWeek 72	0.924912	232	23	59	ASV_239	1.28726	6.01133e-08	0.00144269	0.640907	0.999699	60	ASV_239	-0.266316	-0.285823	-0.246335	0.0930305
61	Mogibacterium	61	6788	0.876758	0.994531	61	Mogibacterium	6787	0.908856	0.961664	61	Mogibacterium	6594	0.793956	0.993311	61	Mogibacterium	visit	Week 72	-0.0177687	0.050149	0.723425	visitWeek 72	0.826772	232	56	Mogibacterium	visit	Week 72	-0.0712688	0.147494	0.629415	visitWeek 72	0.822935	232	56	60	Mogibacterium	2.23101	-8.53913e-07	0.00144269	0.622885	0.999699	61	Mogibacterium	0.431352	0.431352	0.431429	-0.107949
62	Atopobium	62	7745.5	0.00974353	0.0871187	62	Atopobium	8118.5	0.00652824	0.0902084	62	Atopobium	8043	0.0101209	0.127355	62	Atopobium	visit	Week 72	-0.202254	0.079089	0.0111923	visitWeek 72	0.121517	232	60	Atopobium	visit	Week 72	-0.572091	0.177765	0.00147562	visitWeek 72	0.0278523	232	59	61	Atopobium	3.86639	-3.08462e-06	0.00144269	0.0895445	0.833883	62	Atopobium	0.587992	1.09953	0.184068	-1.20409
63	Selenomonas	63	6641	0.795018	0.911287	63	Selenomonas	6723.5	0.993754	0.996876	63	Selenomonas	6475	0.621315	0.993311	63	Selenomonas	visit	Week 72	0.0251199	0.0680892	0.712523	visitWeek 72	0.826744	232	39	Selenomonas	visit	Week 72	-0.0155001	0.157121	0.921501	visitWeek 72	0.971164	232	30	62	Selenomonas	1.55105	1.41945e-07	0.00144269	0.583529	0.999699	63	Selenomonas	0.08094	0.0372557	0.119821	0.215422
64	ASV_260	64	6735	0.973567	1	64	ASV_260	7117.5	0.446413	0.815019	64	ASV_260	6806	0.879487	0.993311	64	ASV_260	visit	Week 72	-0.0107568	0.0261641	0.68136	visitWeek 72	0.805824	232	12	ASV_260	visit	Week 72	-0.0292295	0.125341	0.815814	visitWeek 72	0.933242	232	12	63	ASV_260	1.31673	-1.88702e-07	0.00144269	0.824886	0.999699	64	ASV_260	-0.475524	-0.460688	-0.490332	-0.00929702
65	Cardiobacterium	65	6983	0.478231	0.685765	65	Cardiobacterium	7187	0.369556	0.790606	65	Cardiobacterium	7023	0.56451	0.993311	65	Cardiobacterium	visit	Week 72	-0.033922	0.0557948	0.543801	visitWeek 72	0.718763	232	47	Cardiobacterium	visit	Week 72	-0.128303	0.159997	0.423433	visitWeek 72	0.659159	232	44	64	Cardiobacterium	2.67913	-2.60728e-06	0.00144269	0.700521	0.999699	65	Cardiobacterium	0.278093	0.362336	0.194496	-0.2126
66	ASV_280	66	6380	0.0134133	0.113267	66	ASV_280	6638.5	0.861701	0.942292	66	ASV_280	6403	0.525528	0.993311	66	ASV_280	visit	Week 72	0.0525044	0.0229824	0.023251	visitWeek 72	0.196342	232	6	ASV_280	visit	Week 72	0.192057	0.0812837	0.0189712	visitWeek 72	0.150449	232	6	65	ASV_280	0.184617	3.55927e-07	0.0014427	0.614999	0.999699	66	ASV_280	-0.554526	-0.657963	-0.462612	0.26926
67	ASV_283	67	7078.5	0.0743926	0.286416	67	ASV_283	7377	0.204316	0.768574	67	ASV_283	7105	0.461378	0.993311	67	ASV_283	visit	Week 72	-0.0514901	0.0283679	0.0708134	visitWeek 72	0.29418	232	12	ASV_283	visit	Week 72	-0.167374	0.0901461	0.0646325	visitWeek 72	0.267051	232	12	66	ASV_283	0.887931	-5.79387e-07	0.00144269	0.318641	0.999699	67	ASV_283	-0.447661	-0.348565	-0.540131	-0.256002
68	Comamonas	68	6324	0.0320586	0.194916	68	Comamonas	6349.5	0.459366	0.815019	68	Comamonas	6142	0.252017	0.906061	68	Comamonas	visit	Week 72	0.0510466	0.0261311	0.0519748	visitWeek 72	0.263339	232	11	Comamonas	visit	Week 72	0.291036	0.157223	0.0654363	visitWeek 72	0.267051	232	11	67	Comamonas	0.448893	5.19823e-07	0.00144269	0.590065	0.999699	68	Comamonas	-0.513933	-0.601821	-0.425892	0.215666
69	ASV_286	69	6672	0.66599	0.816375	69	ASV_286	7158	0.400504	0.790606	69	ASV_286	6881	0.765437	0.993311	69	ASV_286	visit	Week 72	-0.00240108	0.0206323	0.907457	visitWeek 72	0.955182	232	5	ASV_286	visit	Week 72	0.00345049	0.0799837	0.965627	visitWeek 72	0.982816	232	5	68	ASV_286	0.0711585	1.88928e-07	0.00144269	0.900088	0.999699	69	ASV_286	-0.603235	-0.60234	-0.604511	0.0192408
70	Capnocytophaga	70	7192	0.261872	0.468288	70	Capnocytophaga	7141.5	0.418982	0.806142	70	Capnocytophaga	7072	0.501572	0.993311	70	Capnocytophaga	visit	Week 72	-0.0757126	0.0783569	0.334932	visitWeek 72	0.541593	232	69	Capnocytophaga	visit	Week 72	-0.200051	0.251845	0.427816	visitWeek 72	0.659186	232	29	69	Capnocytophaga	4.4931	-2.58897e-06	0.00144269	0.15815	0.999699	70	Capnocytophaga	0.823632	1.07437	0.596675	-0.433395
71	Kingella	71	7326	0.0573884	0.242307	71	Kingella	7374.5	0.206121	0.768574	71	Kingella	7260	0.298424	0.993311	71	Kingella	visit	Week 72	-0.0885979	0.0471481	0.0614897	visitWeek 72	0.283225	232	34	Kingella	visit	Week 72	-0.429389	0.19438	0.02816	visitWeek 72	0.184877	232	20	70	Kingella	3.33616	-5.79248e-07	0.00144269	0.152217	0.999699	71	Kingella	0.00854333	0.18524	-0.156665	-0.542012
72	Butyrivibrio	72	6240	0.143141	0.324945	72	Butyrivibrio	6067	0.196122	0.768574	72	Butyrivibrio	5948	0.127258	0.688921	72	Butyrivibrio	visit	Week 72	0.0694644	0.0642836	0.28101	visitWeek 72	0.479927	232	39	Butyrivibrio	visit	Week 72	0.143912	0.132523	0.27864	visitWeek 72	0.490868	232	39	71	Butyrivibrio	1.52446	1.79299e-08	0.00144269	0.999699	0.999699	72	Butyrivibrio	0.0606201	-0.092544	0.25358	0.488238
73	ASV_307	73	6555	0.359435	0.563238	73	ASV_307	6743	0.977357	0.996876	73	ASV_307	6465	0.607566	0.993311	73	ASV_307	visit	Week 72	0.0193368	0.0287837	0.502388	visitWeek 72	0.694209	232	11	ASV_307	visit	Week 72	0.0617213	0.0828041	0.456797	visitWeek 72	0.682935	232	11	72	ASV_307	0.301941	1.26715e-07	0.00144269	0.94993	0.999699	73	ASV_307	-0.458267	-0.517826	-0.384833	0.168478
74	Mycoplasma	74	7170	0.155001	0.324945	74	Mycoplasma	7659	0.0685776	0.434325	74	Mycoplasma	7320	0.24719	0.906061	74	Mycoplasma	visit	Week 72	-0.0957076	0.0614532	0.120749	visitWeek 72	0.346298	232	33	Mycoplasma	visit	Week 72	-0.256449	0.144522	0.0773099	visitWeek 72	0.291845	232	33	73	Mycoplasma	1.96323	-1.08456e-06	0.00144269	0.220419	0.999699	74	Mycoplasma	-0.0222338	0.115144	-0.14811	-0.447948
75	Tannerella	75	6631	0.797376	0.911287	75	Tannerella	6859	0.798425	0.926432	75	Tannerella	6737	0.986732	0.993311	75	Tannerella	visit	Week 72	-0.00380372	0.0620533	0.951175	visitWeek 72	0.970327	232	53	Tannerella	visit	Week 72	-0.0558545	0.163811	0.733439	visitWeek 72	0.888879	232	40	74	Tannerella	3.11937	-6.0345e-07	0.00144269	0.334358	0.999699	75	Tannerella	0.393866	0.335023	0.466634	0.155639
76	Parvimonas	76	6898	0.58509	0.747342	76	Parvimonas	7176.5	0.380585	0.790606	76	Parvimonas	6885	0.759472	0.993311	76	Parvimonas	visit	Week 72	-0.0174419	0.0381764	0.648192	visitWeek 72	0.781946	232	33	Parvimonas	visit	Week 72	-0.091352	0.120343	0.448572	visitWeek 72	0.677343	232	33	75	Parvimonas	1.29611	-1.78095e-07	0.00144269	0.822191	0.999699	76	Parvimonas	-0.0566035	-0.00218527	-0.112916	-0.104137
77	ASV_329	77	6556	0.257537	0.466019	77	ASV_329	6832	0.839457	0.931369	77	ASV_329	6585	0.78041	0.993311	77	ASV_329	visit	Week 72	0.0159953	0.0169878	0.347399	visitWeek 72	0.546354	232	7	ASV_329	visit	Week 72	0.100448	0.100701	0.319577	visitWeek 72	0.530287	232	7	76	ASV_329	0.528523	1.08744e-07	0.00144269	0.3453	0.999699	77	ASV_329	-0.554812	-0.600666	-0.512352	0.14643
78	ASV_331	78	7230	0.0829099	0.286416	78	ASV_331	7474	0.144557	0.646255	78	ASV_331	7318	0.248791	0.906061	78	ASV_331	visit	Week 72	-0.0787667	0.037191	0.0352569	visitWeek 72	0.226081	232	28	ASV_331	visit	Week 72	-0.227136	0.109577	0.0393006	visitWeek 72	0.219154	232	28	77	ASV_331	1.23257	-1.13658e-06	0.00144269	0.245775	0.999699	78	ASV_331	-0.222434	-0.0605048	-0.355324	-0.404125
79	Filifactor	79	6320	0.045479	0.209479	79	Filifactor	6495	0.649039	0.876842	79	Filifactor	6315	0.419661	0.993311	79	Filifactor	visit	Week 72	0.0412627	0.0203655	0.0439087	visitWeek 72	0.246848	232	13	Filifactor	visit	Week 72	0.137922	0.0755796	0.0693204	visitWeek 72	0.275457	232	13	78	Filifactor	0.317119	5.95199e-07	0.00144269	0.614579	0.999699	79	Filifactor	-0.379364	-0.458888	-0.30356	0.223798
80	Dialister	80	6728	1	1	80	Dialister	6990	0.608748	0.874585	80	Dialister	6741	0.98049	0.993311	80	Dialister	visit	Week 72	-0.00309704	0.0225364	0.890816	visitWeek 72	0.955182	232	12	Dialister	visit	Week 72	-0.012678	0.0856016	0.88239	visitWeek 72	0.95172	232	12	79	Dialister	0.388998	-1.97306e-07	0.00144269	0.942355	0.999699	80	Dialister	-0.445299	-0.427073	-0.462864	-0.0738297
81	ASV_339	81	7131	0.0185857	0.134525	81	ASV_339	7574.5	0.0977311	0.512246	81	ASV_339	7258	0.300246	0.993311	81	ASV_339	visit	Week 72	-0.0479729	0.0265107	0.0716677	visitWeek 72	0.29418	232	9	ASV_339	visit	Week 72	-0.185417	0.0884052	0.037054	visitWeek 72	0.219154	232	9	80	ASV_339	0.273396	-3.45351e-07	0.00144269	0.509803	0.999699	81	ASV_339	-0.502467	-0.371367	-0.623179	-0.258403
82	Peptococcus	82	6484.5	0.349638	0.553594	82	Peptococcus	6556	0.737111	0.900801	82	Peptococcus	6276	0.37707	0.993311	82	Peptococcus	visit	Week 72	0.0358794	0.0339651	0.291912	visitWeek 72	0.490996	232	22	Peptococcus	visit	Week 72	0.0916141	0.0843575	0.278606	visitWeek 72	0.490868	232	22	81	Peptococcus	0.434658	5.45906e-07	0.00144269	0.585668	0.999699	82	Peptococcus	-0.258987	-0.326919	-0.177829	0.233639
83	Staphylococcus	83	6785	0.572172	0.743335	83	Staphylococcus	7307	0.257464	0.768574	83	Staphylococcus	6985	0.615799	0.993311	83	Staphylococcus	visit	Week 72	-0.000317121	0.0171767	0.985286	visitWeek 72	0.991334	232	3	Staphylococcus	visit	Week 72	-0.0340184	0.0747512	0.649475	visitWeek 72	0.825229	232	3	82	Staphylococcus	0.0555419	2.58316e-07	0.00144269	0.847065	0.999699	83	Staphylococcus	-0.574427	-0.505223	-0.654827	-0.141464
84	Hyphomicrobium	84	6783	0.671653	0.81673	84	Hyphomicrobium	7169	0.388538	0.790606	84	Hyphomicrobium	6885	0.759472	0.993311	84	Hyphomicrobium	visit	Week 72	0.00667407	0.0127679	0.601671	visitWeek 72	0.758558	232	5	Hyphomicrobium	visit	Week 72	-0.000801199	0.0574362	0.988882	visitWeek 72	0.992947	232	5	83	Hyphomicrobium	0.101758	-1.98634e-07	0.00144269	0.976996	0.999699	84	Hyphomicrobium	-0.53795	-0.515796	-0.560598	-0.0720227
85	ASV_383	85	6784	0.66599	0.816375	85	ASV_383	7275	0.284734	0.768574	85	ASV_383	7007	0.585854	0.993311	85	ASV_383	visit	Week 72	-0.00135091	0.0139178	0.92276	visitWeek 72	0.955182	232	5	ASV_383	visit	Week 72	-0.02965	0.0664624	0.655933	visitWeek 72	0.825382	232	5	84	ASV_383	0.11538	9.26387e-08	0.00144269	0.771577	0.999699	85	ASV_383	-0.571143	-0.506618	-0.648453	-0.0205771
86	Psychrobacter	86	6902	0.177203	0.354405	86	Psychrobacter	7298	0.264954	0.768574	86	Psychrobacter	6989	0.610305	0.993311	86	Psychrobacter	visit	Week 72	-0.0370478	0.0271587	0.173862	visitWeek 72	0.383	232	5	Psychrobacter	visit	Week 72	-0.133101	0.0868377	0.126711	visitWeek 72	0.367949	232	5	85	Psychrobacter	0.0745316	-4.2456e-07	0.0014427	0.825147	0.999699	86	Psychrobacter	-0.577776	-0.516397	-0.633952	-0.132893
87	ASV_409	87	6964	0.229943	0.446417	87	ASV_409	7254.5	0.303212	0.768574	87	ASV_409	7018	0.57114	0.993311	87	ASV_409	visit	Week 72	-0.0385943	0.0298825	0.197815	visitWeek 72	0.39014	232	12	ASV_409	visit	Week 72	-0.10925	0.0891487	0.221648	visitWeek 72	0.440813	232	12	86	ASV_409	0.529339	-4.60116e-07	0.00144269	0.376855	0.999699	87	ASV_409	-0.454019	-0.412116	-0.49435	-0.0577164
88	F0332	88	7128	0.0338018	0.197611	88	F0332	7586.5	0.0930777	0.505279	88	F0332	7318	0.248791	0.906061	88	F0332	visit	Week 72	-0.0466108	0.0298285	0.119515	visitWeek 72	0.346298	232	11	F0332	visit	Week 72	-0.156419	0.0801565	0.0522211	visitWeek 72	0.238951	232	11	87	F0332	0.246754	-3.17121e-07	0.00144269	0.687492	0.999699	88	F0332	-0.452209	-0.35584	-0.537977	-0.327741
89	ASV_421	89	6612	0.158197	0.324945	89	ASV_421	6959	0.651846	0.876842	89	ASV_421	6670	0.910433	0.993311	89	ASV_421	visit	Week 72	0.0054066	0.00380949	0.157181	visitWeek 72	0.381833	232	2	ASV_421	visit	Week 72	0.0922129	0.0678453	0.175426	visitWeek 72	0.413909	232	2	88	ASV_421	0	3.59457e-07	0.0014427	1	NA	89	ASV_421	-0.555673	-0.634096	-0.479739	0.132136
90	ASV_426	90	6727.5	1	1	90	ASV_426	7091	0.477965	0.824629	90	ASV_426	6800	0.888754	0.993311	90	ASV_426	visit	Week 72	0.00330104	0.00644196	0.608843	visitWeek 72	0.758558	232	2	ASV_426	visit	Week 72	0.00352515	0.0391003	0.928241	visitWeek 72	0.971164	232	2	89	ASV_426	0.0305589	5.56908e-07	0.00144269	0.92014	0.999699	90	ASV_426	-0.595037	-0.595785	-0.594607	0.0133975
91	ASV_428	91	6671	0.572172	0.743335	91	ASV_428	7087	0.482842	0.824629	91	ASV_428	6809	0.874859	0.993311	91	ASV_428	visit	Week 72	-0.00257414	0.0211235	0.903115	visitWeek 72	0.955182	232	3	ASV_428	visit	Week 72	0.00557524	0.0706385	0.93716	visitWeek 72	0.971164	232	3	90	ASV_428	0.0442342	-8.17714e-08	0.00144269	0.891539	0.999699	91	ASV_428	-0.598214	-0.617582	-0.573583	0.0794736
92	Peptoanaerobacter	92	6494.5	0.0973396	0.30475	92	Peptoanaerobacter	6599.5	0.802157	0.926432	92	Peptoanaerobacter	6329	0.435615	0.993311	92	Peptoanaerobacter	visit	Week 72	0.0241828	0.0139512	0.0843681	visitWeek 72	0.312779	232	6	Peptoanaerobacter	visit	Week 72	0.0717509	0.0527912	0.175432	visitWeek 72	0.413909	232	6	91	Peptoanaerobacter	0.102132	2.84938e-07	0.00144269	0.749258	0.999699	92	Peptoanaerobacter	-0.515394	-0.585911	-0.432071	0.143387
93	Delftia	93	6669	0.558648	0.743335	93	Delftia	6977	0.626658	0.874585	93	Delftia	6693	0.946187	0.993311	93	Delftia	visit	Week 72	0.00470419	0.00591404	0.427185	visitWeek 72	0.649321	232	3	Delftia	visit	Week 72	0.0236952	0.0423514	0.576371	visitWeek 72	0.777072	232	3	92	Delftia	0.0652403	4.66684e-08	0.00144269	0.875152	0.999699	93	Delftia	-0.575722	-0.576769	-0.574956	0.0143313
94	Sphingopyxis	94	6551	0.243921	0.447085	94	Sphingopyxis	6749	0.967991	0.994153	94	Sphingopyxis	6496	0.650618	0.993311	94	Sphingopyxis	visit	Week 72	0.0365366	0.0224028	0.104281	visitWeek 72	0.333566	232	7	Sphingopyxis	visit	Week 72	0.097991	0.0668415	0.144009	visitWeek 72	0.368565	232	7	93	Sphingopyxis	0.174898	3.02677e-07	0.00144269	0.673729	0.999699	94	Sphingopyxis	-0.502366	-0.554833	-0.455403	0.181801
95	Lentimicrobium	95	6608	0.395163	0.588871	95	Lentimicrobium	6858.5	0.799137	0.926432	95	Lentimicrobium	6567	0.753521	0.993311	95	Lentimicrobium	visit	Week 72	0.0277252	0.0187414	0.140412	visitWeek 72	0.374433	232	6	Lentimicrobium	visit	Week 72	0.0522018	0.0613968	0.396078	visitWeek 72	0.629555	232	6	94	Lentimicrobium	0.0888747	2.95413e-07	0.0014427	0.857181	0.999699	95	Lentimicrobium	-0.522332	-0.54441	-0.501551	-0.00827882
96	ASV_461	96	6206	0.00229126	0.0338528	96	ASV_461	6145	0.254202	0.768574	96	ASV_461	5938	0.122451	0.688921	96	ASV_461	visit	Week 72	0.0506345	0.017322	0.0038113	visitWeek 72	0.0482764	232	9	ASV_461	visit	Week 72	0.241695	0.0792315	0.00255271	visitWeek 72	0.0321216	232	9	95	ASV_461	0.37452	6.41404e-07	0.0014427	0.268402	0.999699	96	ASV_461	-0.479767	-0.630319	-0.307917	0.350209
97	ASV_472	97	6729	0.996538	1	97	ASV_472	7017	0.57226	0.859758	97	ASV_472	6743	0.977369	0.993311	97	ASV_472	visit	Week 72	-0.00306748	0.0102599	0.765227	visitWeek 72	0.861589	232	4	ASV_472	visit	Week 72	-0.0083696	0.0529523	0.874549	visitWeek 72	0.950049	232	4	96	ASV_472	0.11056	-2.1741e-07	0.00144269	0.85028	0.999699	97	ASV_472	-0.587337	-0.5843	-0.58858	-0.0651732
98	Amnipila	98	6610.5	0.310017	0.51783	98	Amnipila	6900.5	0.736355	0.900801	98	Amnipila	6625	0.841066	0.993311	98	Amnipila	visit	Week 72	0.0212718	0.0146223	0.1471	visitWeek 72	0.381833	232	4	Amnipila	visit	Week 72	0.0617029	0.0516043	0.233048	visitWeek 72	0.445447	232	4	97	Amnipila	0.0463607	3.77744e-07	0.0014427	0.864545	0.999699	98	Amnipila	-0.546419	-0.573167	-0.515555	0.0975293
99	Bulleidia	99	6608	0.395163	0.588871	99	Bulleidia	6765	0.943042	0.975118	99	Bulleidia	6487	0.63799	0.993311	99	Bulleidia	visit	Week 72	0.0231102	0.01674	0.16876	visitWeek 72	0.382859	232	6	Bulleidia	visit	Week 72	0.0589814	0.055562	0.289557	visitWeek 72	0.502564	232	6	98	Bulleidia	0.203526	-3.00862e-08	0.00144269	0.860419	0.999699	99	Bulleidia	-0.575729	-0.59767	-0.552836	0.103106
100	Anaeroglobus	100	6726	0.989616	1	100	Anaeroglobus	7059.5	0.517031	0.82725	100	Anaeroglobus	6782	0.91664	0.993311	100	Anaeroglobus	visit	Week 72	0.00880412	0.0111951	0.432429	visitWeek 72	0.650784	232	4	Anaeroglobus	visit	Week 72	0.0268034	0.0933799	0.774343	visitWeek 72	0.913483	232	4	99	Anaeroglobus	0.06677	1.44436e-07	0.00144269	0.821607	0.999699	100	Anaeroglobus	-0.567219	-0.567233	-0.567219	0.0113464
101	ASV_508	101	6554	0.0828196	0.286416	101	ASV_508	6795.5	0.895656	0.960389	101	ASV_508	6485	0.635198	0.993311	101	ASV_508	visit	Week 72	0.0142772	0.00889502	0.10985	visitWeek 72	0.335439	232	3	ASV_508	visit	Week 72	0.0755619	0.0449783	0.094322	visitWeek 72	0.316503	232	3	100	ASV_508	0.0541771	2.82914e-07	0.0014427	0.796802	0.999699	101	ASV_508	-0.57607	-0.605463	-0.540248	0.141388
102	ASV_525	102	6843.5	0.31836	0.525987	102	ASV_525	7243.5	0.313412	0.768574	102	ASV_525	6931	0.691981	0.993311	102	ASV_525	visit	Week 72	-0.0100508	0.0129434	0.438239	visitWeek 72	0.652882	232	4	ASV_525	visit	Week 72	-0.0619912	0.0610911	0.311299	visitWeek 72	0.522291	232	4	101	ASV_525	0.0734585	-8.68747e-08	0.00144269	0.806737	0.999699	102	ASV_525	-0.61036	-0.564614	-0.642109	-0.0714703
103	Sneathia	103	6612	0.158197	0.324945	103	Sneathia	6976	0.628046	0.874585	103	Sneathia	6685	0.933735	0.993311	103	Sneathia	visit	Week 72	0.00710858	0.00518675	0.171859	visitWeek 72	0.383	232	2	Sneathia	visit	Week 72	0.0426465	0.0379481	0.262265	visitWeek 72	0.482952	232	2	102	Sneathia	0.0825348	3.25893e-07	0.0014427	0.737069	0.999699	103	Sneathia	-0.645488	-0.721378	-0.571713	0.167575
104	ASV_540	104	7261	0.00895536	0.0850759	104	ASV_540	7809	0.0344396	0.292338	104	ASV_540	7561	0.103378	0.678701	104	ASV_540	visit	Week 72	-0.10489	0.034678	0.00277168	visitWeek 72	0.0421295	232	13	ASV_540	visit	Week 72	-0.256502	0.0836646	0.00243021	visitWeek 72	0.0321216	232	13	103	ASV_540	0.385965	-8.65891e-07	0.0014427	0.257775	0.999699	104	ASV_540	-0.416978	-0.252286	-0.573785	-0.463014
105	Centipeda	105	6493.5	0.193257	0.381495	105	Centipeda	6674.5	0.917376	0.961664	105	Centipeda	6383	0.500327	0.993311	105	Centipeda	visit	Week 72	0.0287413	0.0202534	0.157228	visitWeek 72	0.381833	232	10	Centipeda	visit	Week 72	0.0616538	0.0948214	0.516206	visitWeek 72	0.742353	232	8	104	Centipeda	0.363394	2.64178e-07	0.00144269	0.449633	0.999699	105	Centipeda	-0.446022	-0.504097	-0.37496	0.224338
106	ASV_561	106	6554	0.0828196	0.286416	106	ASV_561	6835.5	0.834102	0.931369	106	ASV_561	6587	0.783414	0.993311	106	ASV_561	visit	Week 72	0.0141014	0.00879777	0.110342	visitWeek 72	0.335439	232	3	ASV_561	visit	Week 72	0.0688784	0.0427316	0.108358	visitWeek 72	0.327242	232	3	105	ASV_561	0.100866	-5.22105e-07	0.0014427	0.703685	0.999699	106	ASV_561	-0.602113	-0.673221	-0.532878	0.151941
107	Carnobacterium	107	6844	0.158197	0.324945	107	Carnobacterium	7218.5	0.337485	0.790606	107	Carnobacterium	6918	0.710835	0.993311	107	Carnobacterium	visit	Week 72	-0.00753341	0.00555865	0.176665	visitWeek 72	0.383615	232	2	Carnobacterium	visit	Week 72	-0.0963132	0.06528	0.141477	visitWeek 72	0.368565	232	2	106	Carnobacterium	0	-3.57669e-07	0.0014427	1	NA	107	Carnobacterium	-0.560264	-0.514424	-0.610572	-0.0905269
108	ASV_586	108	6727.5	1	1	108	ASV_586	7105	0.461129	0.815019	108	ASV_586	6814	0.867157	0.993311	108	ASV_586	visit	Week 72	0.00782487	0.0107382	0.466932	visitWeek 72	0.675939	232	2	ASV_586	visit	Week 72	0.00757205	0.0453319	0.867488	visitWeek 72	0.949208	232	2	107	ASV_586	0	2.82701e-07	0.00144269	1	NA	108	ASV_586	-0.617298	-0.633739	-0.602609	0.0616857
109	ASV_591	109	6671	0.572172	0.743335	109	ASV_591	7063.5	0.511991	0.82725	109	ASV_591	6699	0.955535	0.993311	109	ASV_591	visit	Week 72	-0.000753881	0.00786916	0.923761	visitWeek 72	0.955182	232	3	ASV_591	visit	Week 72	0.0117444	0.05791	0.839468	visitWeek 72	0.944476	232	3	108	ASV_591	0.04452	-1.33517e-07	0.00144269	0.820648	0.999699	109	ASV_591	-0.605681	-0.583582	-0.630874	-0.00177186
110	ASV_596	110	6669	0.558648	0.743335	110	ASV_596	7027	0.55902	0.84971	110	ASV_596	6741	0.98049	0.993311	110	ASV_596	visit	Week 72	0.00976994	0.00928794	0.293952	visitWeek 72	0.490996	232	3	ASV_596	visit	Week 72	0.0338027	0.0501676	0.501117	visitWeek 72	0.734648	232	3	109	ASV_596	0.0901503	1.56241e-07	0.00144269	0.8588	0.999699	110	ASV_596	-0.619024	-0.645955	-0.595007	0.0860478
111	Johnsonella	111	6379.5	0.121167	0.323111	111	Johnsonella	6442.5	0.576943	0.859758	111	Johnsonella	6329	0.435615	0.993311	111	Johnsonella	visit	Week 72	0.0428353	0.032461	0.188283	visitWeek 72	0.39014	232	16	Johnsonella	visit	Week 72	0.0848743	0.101028	0.401722	visitWeek 72	0.631876	232	12	110	Johnsonella	0.401725	4.07822e-07	0.00144269	0.418788	0.999699	111	Johnsonella	-0.353405	-0.462225	-0.238241	0.289523
112	ASV_639	112	6496.5	0.100247	0.30475	112	ASV_639	6661.5	0.897205	0.960389	112	ASV_639	6446	0.581824	0.993311	112	ASV_639	visit	Week 72	0.0255742	0.0201358	0.205337	visitWeek 72	0.39014	232	6	ASV_639	visit	Week 72	0.0777881	0.0536622	0.148535	visitWeek 72	0.373814	232	6	111	ASV_639	0.147393	2.02797e-07	0.00144269	0.756353	0.999699	112	ASV_639	-0.512038	-0.570531	-0.449793	0.135562
113	ASV_644	113	6614	0.419322	0.612855	113	ASV_644	6827.5	0.846346	0.932207	113	ASV_644	6589	0.786422	0.993311	113	ASV_644	visit	Week 72	0.00512526	0.0189491	0.787038	visitWeek 72	0.87963	232	6	ASV_644	visit	Week 72	0.0303479	0.0668638	0.650346	visitWeek 72	0.825229	232	6	112	ASV_644	0.297377	-1.64769e-07	0.00144269	0.715492	0.999699	113	ASV_644	-0.548671	-0.591181	-0.50354	0.0762152
114	ASV_653	114	6844	0.158197	0.324945	114	ASV_653	7248	0.309203	0.768574	114	ASV_653	6996	0.600742	0.993311	114	ASV_653	visit	Week 72	-0.0163985	0.0140231	0.243454	visitWeek 72	0.440536	232	2	ASV_653	visit	Week 72	-0.0718267	0.0501758	0.153644	visitWeek 72	0.374198	232	2	113	ASV_653	0.0414401	-3.5523e-07	0.0014427	0.935938	0.999699	114	ASV_653	-0.58459	-0.562771	-0.59998	-0.078541
115	Pantoea	115	6727.5	1	1	115	Pantoea	7062	0.513875	0.82725	115	Pantoea	6772	0.93218	0.993311	115	Pantoea	visit	Week 72	0.00301971	0.0061855	0.625879	visitWeek 72	0.767207	232	2	Pantoea	visit	Week 72	-0.00411271	0.0323847	0.899055	visitWeek 72	0.956037	232	2	114	Pantoea	0.0559544	-6.38216e-08	0.00144269	0.945865	0.999699	115	Pantoea	-0.630525	-0.640757	-0.623454	0.0349165
116	Rodentibacter	116	6608	0.395163	0.588871	116	Rodentibacter	6785	0.911936	0.961664	116	Rodentibacter	6522	0.687656	0.993311	116	Rodentibacter	visit	Week 72	0.0286311	0.0176092	0.105337	visitWeek 72	0.333566	232	6	Rodentibacter	visit	Week 72	0.131931	0.108933	0.227096	visitWeek 72	0.440813	232	6	115	Rodentibacter	0.297286	2.5721e-07	0.00144269	0.919704	0.999699	116	Rodentibacter	-0.499665	-0.520167	-0.480459	0.0364425
117	ASV_682	117	6897	0.265955	0.47006	117	ASV_682	7357	0.218597	0.768574	117	ASV_682	7060	0.516634	0.993311	117	ASV_682	visit	Week 72	-0.00876478	0.0168292	0.603002	visitWeek 72	0.758558	232	7	ASV_682	visit	Week 72	-0.0392848	0.0443172	0.376302	visitWeek 72	0.604486	232	7	116	ASV_682	0.0864193	1.69587e-09	0.00144269	0.965613	0.999699	117	ASV_682	-0.509444	-0.453056	-0.566441	-0.10793
118	ASV_689	118	6672	0.66599	0.816375	118	ASV_689	6838.5	0.829517	0.931369	118	ASV_689	6581	0.77441	0.993311	118	ASV_689	visit	Week 72	-0.00229809	0.0124355	0.853548	visitWeek 72	0.93475	232	5	ASV_689	visit	Week 72	0.00430433	0.05619	0.939006	visitWeek 72	0.971164	232	5	117	ASV_689	0.155921	-1.97826e-07	0.00144269	0.881864	0.999699	118	ASV_689	-0.578212	-0.579934	-0.576067	0.0988159
119	Shuttleworthia	119	6975.5	0.241656	0.447085	119	Shuttleworthia	7206	0.349973	0.790606	119	Shuttleworthia	6952	0.661928	0.993311	119	Shuttleworthia	visit	Week 72	-0.0828171	0.0414883	0.047096	visitWeek 72	0.246848	232	14	Shuttleworthia	visit	Week 72	-0.223104	0.109729	0.0431769	visitWeek 72	0.219383	232	14	118	Shuttleworthia	0.428484	-7.21132e-07	0.0014427	0.504229	0.999699	119	Shuttleworthia	-0.385195	-0.3435	-0.422863	-0.263743
120	Family_XIII_UCG-001	120	6669	0.699339	0.837004	120	Family_XIII_UCG-001	6979	0.623904	0.874585	120	Family_XIII_UCG-001	6790	0.904231	0.993311	120	Family_XIII_UCG-001	visit	Week 72	0.0116486	0.0196426	0.553747	visitWeek 72	0.7256	232	7	Family_XIII_UCG.001	visit	Week 72	0.0136071	0.0522921	0.794932	visitWeek 72	0.924912	232	7	119	Family_XIII_UCG-001	0.0919239	2.20193e-07	0.00144269	0.986109	0.999699	120	Family_XIII_UCG-001	-0.553582	-0.553371	-0.554899	0.0520344
121	Alysiella	121	6728.5	1	1	121	Alysiella	6959	0.651863	0.876842	121	Alysiella	6658	0.891846	0.993311	121	Alysiella	visit	Week 72	-0.00618285	0.0190797	0.746191	visitWeek 72	0.846426	232	6	Alysiella	visit	Week 72	-0.0343328	0.0716328	0.632188	visitWeek 72	0.822935	232	6	120	Alysiella	0.337746	-2.42265e-07	0.00144269	0.905451	0.999699	121	Alysiella	-0.570039	-0.580441	-0.559621	-0.0150387
122	ASV_767	122	6960	0.0445709	0.209479	122	ASV_767	7326	0.242188	0.768574	122	ASV_767	7061	0.51537	0.993311	122	ASV_767	visit	Week 72	-0.0226835	0.0121937	0.0641241	visitWeek 72	0.286672	232	4	ASV_767	visit	Week 72	-0.136245	0.0658863	0.0397691	visitWeek 72	0.219154	232	4	121	ASV_767	0.419931	-3.57218e-07	0.0014427	0.416731	0.999699	122	ASV_767	-0.592091	-0.547054	-0.636625	-0.144437
123	ASV_817	123	6610.5	0.310017	0.51783	123	ASV_817	6842.5	0.823421	0.931369	123	ASV_817	6583	0.777408	0.993311	123	ASV_817	visit	Week 72	0.00814617	0.00670568	0.225682	visitWeek 72	0.423502	232	4	ASV_817	visit	Week 72	0.0466693	0.0453171	0.304167	visitWeek 72	0.516059	232	4	122	ASV_817	0.118635	9.94533e-08	0.00144269	0.823153	0.999699	123	ASV_817	-0.568263	-0.611004	-0.518602	0.0977296
124	ASV_821	124	6612	0.158197	0.324945	124	ASV_821	6914	0.716522	0.900801	124	ASV_821	6616	0.827322	0.993311	124	ASV_821	visit	Week 72	0.00667842	0.00481911	0.167144	visitWeek 72	0.382859	232	2	ASV_821	visit	Week 72	0.050169	0.0382655	0.19114	visitWeek 72	0.418292	232	2	123	ASV_821	0.0942837	3.30561e-07	0.0014427	0.715404	0.999699	124	ASV_821	-0.618833	-0.626641	-0.615346	0.0599017
125	Lactobacillus	125	6614	0.528013	0.743129	125	Lactobacillus	6730.5	0.996876	0.996876	125	Lactobacillus	6464	0.606198	0.993311	125	Lactobacillus	visit	Week 72	0.00665153	0.0185562	0.720334	visitWeek 72	0.826772	232	10	Lactobacillus	visit	Week 72	0.0234642	0.109516	0.830539	visitWeek 72	0.942943	232	10	124	Lactobacillus	0.227323	-6.12455e-08	0.00144269	0.892435	0.999699	125	Lactobacillus	-0.44374	-0.466439	-0.42415	0.0821372
126	ASV_854	126	6669	0.558648	0.743335	126	ASV_854	7006	0.587006	0.866261	126	ASV_854	6703	0.961771	0.993311	126	ASV_854	visit	Week 72	0.00789184	0.00824706	0.339608	visitWeek 72	0.543373	232	3	ASV_854	visit	Week 72	0.0265741	0.0461397	0.565213	visitWeek 72	0.773459	232	3	125	ASV_854	0.0770618	2.33865e-07	0.00144269	0.964443	0.999699	126	ASV_854	-0.632418	-0.656211	-0.616178	0.0473625
127	ASV_860	127	6610.5	0.310017	0.51783	127	ASV_860	6927	0.697614	0.900801	127	ASV_860	6662	0.898036	0.993311	127	ASV_860	visit	Week 72	0.0131821	0.00985905	0.182525	visitWeek 72	0.385331	232	4	ASV_860	visit	Week 72	0.0510076	0.0486337	0.295366	visitWeek 72	0.506821	232	4	126	ASV_860	0.122385	1.62751e-07	0.00144269	0.868014	0.999699	127	ASV_860	-0.565391	-0.553502	-0.576483	0.0725745
128	ASV_894	128	6554	0.0828196	0.286416	128	ASV_894	6897.5	0.74079	0.900801	128	ASV_894	6599	0.801508	0.993311	128	ASV_894	visit	Week 72	0.0152683	0.00926567	0.100753	visitWeek 72	0.332922	232	3	ASV_894	visit	Week 72	0.0889357	0.0536991	0.0990476	visitWeek 72	0.316771	232	3	127	ASV_894	0.115514	3.27642e-07	0.0014427	0.679586	0.999699	128	ASV_894	-0.612246	-0.637757	-0.59157	0.130757
129	Olsenella	129	6614	0.419322	0.612855	129	Olsenella	6906.5	0.727516	0.900801	129	Olsenella	6594	0.793956	0.993311	129	Olsenella	visit	Week 72	0.0112468	0.0240634	0.64067	visitWeek 72	0.779055	232	6	Olsenella	visit	Week 72	-0.0139366	0.0772053	0.856908	visitWeek 72	0.944476	232	6	128	Olsenella	0.051989	3.26802e-08	0.00144269	0.935734	0.999699	129	Olsenella	-0.514452	-0.571186	-0.460214	0.124567
130	Scardovia	130	6729	0.996538	1	130	Scardovia	6972.5	0.632923	0.874585	130	Scardovia	6724	0.994537	0.994537	130	Scardovia	visit	Week 72	-0.00345519	0.00928213	0.710056	visitWeek 72	0.826744	232	4	Scardovia	visit	Week 72	-0.00908246	0.0481347	0.850503	visitWeek 72	0.944476	232	4	129	Scardovia	0.176959	-1.85608e-07	0.00144269	0.866497	0.999699	130	Scardovia	-0.584671	-0.566398	-0.602909	-0.0111589
131	Acinetobacter	131	7015	0.0938569	0.303537	131	Acinetobacter	7538	0.11308	0.572915	131	Acinetobacter	7219	0.337253	0.993311	131	Acinetobacter	visit	Week 72	-0.0372226	0.032786	0.257422	visitWeek 72	0.444639	232	9	Acinetobacter	visit	Week 72	-0.176934	0.107356	0.100696	visitWeek 72	0.316771	232	9	130	Acinetobacter	0.339153	-8.49907e-08	0.00144269	0.419999	0.999699	131	Acinetobacter	-0.4923	-0.387526	-0.585902	-0.209936
132	Prevotellaceae_YAB2003_group	132	6845.5	0.310017	0.51783	132	Prevotellaceae_YAB2003_group	7254.5	0.303191	0.768574	132	Prevotellaceae_YAB2003_group	6965	0.64359	0.993311	132	Prevotellaceae_YAB2003_group	visit	Week 72	-0.0195878	0.0135024	0.148227	visitWeek 72	0.381833	232	4	Prevotellaceae_YAB2003_group	visit	Week 72	-0.126514	0.10346	0.222645	visitWeek 72	0.440813	232	3	131	Prevotellaceae_YAB2003_group	0.0739067	-4.50541e-07	0.00144269	0.931126	0.999699	132	Prevotellaceae_YAB2003_group	-0.588259	-0.571252	-0.607387	-0.0772455
133	ASV_964	133	6612	0.158197	0.324945	133	ASV_964	6872	0.778787	0.926432	133	ASV_964	6584	0.778909	0.993311	133	ASV_964	visit	Week 72	0.00558342	0.00394078	0.157885	visitWeek 72	0.381833	232	2	ASV_964	visit	Week 72	0.0619303	0.0459829	0.179366	visitWeek 72	0.416682	232	2	132	ASV_964	0.049152	4.10219e-07	0.0014427	0.808777	0.999699	133	ASV_964	-0.556457	-0.569858	-0.540332	0.0709901
134	Mobiluncus	134	6496	0.0445709	0.209479	134	Mobiluncus	6645.5	0.872476	0.94726	134	Mobiluncus	6358	0.469751	0.993311	134	Mobiluncus	visit	Week 72	0.0232511	0.0120779	0.0554518	visitWeek 72	0.271805	232	4	Mobiluncus	visit	Week 72	0.0869465	0.0449321	0.0542085	visitWeek 72	0.240749	232	4	133	Mobiluncus	0.0722956	2.96575e-07	0.0014427	0.756928	0.999699	134	Mobiluncus	-0.563112	-0.645082	-0.472897	0.12803
135	ASV_1004	135	6613.5	0.322587	0.526035	135	ASV_1004	6898	0.740051	0.900801	135	ASV_1004	6594	0.793956	0.993311	135	ASV_1004	visit	Week 72	0.00194306	0.0110807	0.860954	visitWeek 72	0.93475	232	4	ASV_1004	visit	Week 72	0.0144406	0.0338692	0.670243	visitWeek 72	0.829563	232	4	134	ASV_1004	0.0745204	-2.04337e-08	0.00144269	0.986294	0.999699	135	ASV_1004	-0.552626	-0.599985	-0.509564	0.0745982
136	ASV_1054	136	6959.5	0.100247	0.30475	136	ASV_1054	7430	0.169708	0.716546	136	ASV_1054	7195	0.361424	0.993311	136	ASV_1054	visit	Week 72	-0.0231896	0.0151894	0.12821	visitWeek 72	0.351041	232	6	ASV_1054	visit	Week 72	-0.0982927	0.0584548	0.0940195	visitWeek 72	0.316503	232	6	135	ASV_1054	0.20674	-2.64656e-07	0.00144269	0.748365	0.999699	136	ASV_1054	-0.500243	-0.425957	-0.581016	-0.163651
137	ASV_1121	137	6728.5	1	1	137	ASV_1121	7093.5	0.474928	0.824629	137	ASV_1121	6806	0.879487	0.993311	137	ASV_1121	visit	Week 72	-0.000466577	0.00401351	0.907555	visitWeek 72	0.955182	232	2	ASV_1121	visit	Week 72	-0.0068453	0.0378986	0.856824	visitWeek 72	0.944476	232	2	136	ASV_1121	0.0533611	-1.07055e-07	0.00144269	0.996869	0.999699	137	ASV_1121	-0.616931	-0.634981	-0.597434	0.0117736
138	ASV_1135	138	6612	0.158197	0.324945	138	ASV_1135	6901	0.735619	0.900801	138	ASV_1135	6632	0.85179	0.993311	138	ASV_1135	visit	Week 72	0.00798476	0.00596152	0.181768	visitWeek 72	0.385331	232	2	ASV_1135	visit	Week 72	0.0482531	0.0377275	0.20219	visitWeek 72	0.426235	232	2	137	ASV_1135	0.0942926	3.30458e-07	0.0014427	0.715287	0.999699	138	ASV_1135	-0.618514	-0.630264	-0.609297	0.0618191
139	ASV_1235	139	6844	0.158197	0.324945	139	ASV_1235	7279	0.281215	0.768574	139	ASV_1235	6989	0.610305	0.993311	139	ASV_1235	visit	Week 72	-0.00565468	0.00399468	0.15826	visitWeek 72	0.381833	232	2	ASV_1235	visit	Week 72	-0.0401106	0.0256903	0.119825	visitWeek 72	0.354775	232	2	138	ASV_1235	0.0346595	-3.11674e-07	0.0014427	0.924177	0.999699	139	ASV_1235	-0.611583	-0.569158	-0.652392	-0.057758
140	ASV_1272	140	7021	0.0534749	0.239064	140	ASV_1272	7521	0.120838	0.573982	140	ASV_1272	7220	0.336269	0.993311	140	ASV_1272	visit	Week 72	-0.0464387	0.0202978	0.0230533	visitWeek 72	0.196342	232	7	ASV_1272	visit	Week 72	-0.126351	0.0542698	0.0207693	visitWeek 72	0.150449	232	7	139	ASV_1272	0.173533	-3.94562e-07	0.00144269	0.620794	0.999699	140	ASV_1272	-0.524998	-0.441727	-0.61727	-0.253965
141	ASV_1306	141	6785	0.572172	0.743335	141	ASV_1306	7166	0.391786	0.790606	141	ASV_1306	6893	0.747585	0.993311	141	ASV_1306	visit	Week 72	-0.001761	0.00984229	0.858157	visitWeek 72	0.93475	232	3	ASV_1306	visit	Week 72	-0.016209	0.0283879	0.568569	visitWeek 72	0.773459	232	3	140	ASV_1306	0.0393068	-8.47282e-08	0.00144269	0.984416	0.999699	141	ASV_1306	-0.589122	-0.554356	-0.629965	-0.113197
142	ASV_1325	142	6671	0.572172	0.743335	142	ASV_1325	6980.5	0.621816	0.874585	142	ASV_1325	6717	0.983611	0.993311	142	ASV_1325	visit	Week 72	0.00255053	0.00520869	0.624835	visitWeek 72	0.767207	232	3	ASV_1325	visit	Week 72	0.00671565	0.0263532	0.79908	visitWeek 72	0.924912	232	3	141	ASV_1325	0.0352258	-2.8347e-07	0.00144269	0.952499	0.999699	142	ASV_1325	-0.607735	-0.60244	-0.619423	-0.0177898
143	ASV_1343	143	6727.5	1	1	143	ASV_1343	7037.5	0.545275	0.840247	143	ASV_1343	6748	0.969568	0.993311	143	ASV_1343	visit	Week 72	0.00116686	0.0045702	0.798704	visitWeek 72	0.886153	232	2	ASV_1343	visit	Week 72	-0.000762799	0.0201257	0.969799	visitWeek 72	0.982816	232	2	142	ASV_1343	0.0168051	-4.6268e-09	0.00144269	0.969421	0.999699	143	ASV_1343	-0.620602	-0.628107	-0.615039	0.0182567
144	ASV_1398	144	6960	0.0445709	0.209479	144	ASV_1398	7313	0.252576	0.768574	144	ASV_1398	7070	0.504066	0.993311	144	ASV_1398	visit	Week 72	-0.0210405	0.0117045	0.073545	visitWeek 72	0.29418	232	4	ASV_1398	visit	Week 72	-0.0856212	0.0415875	0.0406379	visitWeek 72	0.219154	232	4	143	ASV_1398	0.0584008	-3.45516e-07	0.0014427	0.850232	0.999699	144	ASV_1398	-0.584298	-0.53871	-0.619177	-0.0926581
145	ASV_1415	145	7018	0.0243461	0.160896	145	ASV_1415	7350.5	0.22341	0.768574	145	ASV_1415	7124	0.439078	0.993311	145	ASV_1415	visit	Week 72	-0.0321334	0.0150377	0.0336653	visitWeek 72	0.226081	232	5	ASV_1415	visit	Week 72	-0.10914	0.0469344	0.0209234	visitWeek 72	0.150449	232	5	144	ASV_1415	0.180011	-3.61955e-07	0.0014427	0.681529	0.999699	145	ASV_1415	-0.582423	-0.49097	-0.679528	-0.13074
146	Desulfobulbus	146	6612	0.158197	0.324945	146	Desulfobulbus	6872	0.778787	0.926432	146	Desulfobulbus	6584	0.778909	0.993311	146	Desulfobulbus	visit	Week 72	0.00663567	0.00478314	0.166692	visitWeek 72	0.382859	232	2	Desulfobulbus	visit	Week 72	0.0375382	0.033117	0.258183	visitWeek 72	0.481305	232	2	145	Desulfobulbus	0.0339464	3.04921e-07	0.0014427	0.849145	0.999699	146	Desulfobulbus	-0.607652	-0.66839	-0.547086	0.151808
147	Brevundimonas	147	6844	0.158197	0.324945	147	Brevundimonas	7244.5	0.31248	0.768574	147	Brevundimonas	6931	0.691981	0.993311	147	Brevundimonas	visit	Week 72	-0.0091325	0.00701264	0.19412	visitWeek 72	0.39014	232	2	Brevundimonas	visit	Week 72	-0.0525204	0.0346078	0.130491	visitWeek 72	0.368565	232	2	146	Brevundimonas	0.0387841	-5.81421e-08	0.0014427	0.92014	0.999699	147	Brevundimonas	-0.595612	-0.556948	-0.63264	-0.0320909
148	Weissella	148	6727.5	1	1	148	Weissella	7169	0.38854	0.790606	148	Weissella	6888	0.755007	0.993311	148	Weissella	visit	Week 72	0.00223551	0.00548353	0.68389	visitWeek 72	0.805824	232	2	Weissella	visit	Week 72	-0.000296702	0.0335292	0.992947	visitWeek 72	0.992947	232	2	147	Weissella	0.0130443	2.7506e-07	0.00144269	0.971804	0.999699	148	Weissella	-0.578885	-0.587688	-0.569344	0.0509234
149	Leuconostoc	149	6844	0.158197	0.324945	149	Leuconostoc	7203.5	0.352487	0.790606	149	Leuconostoc	6919	0.709378	0.993311	149	Leuconostoc	visit	Week 72	-0.0101881	0.0080029	0.204283	visitWeek 72	0.39014	232	2	Leuconostoc	visit	Week 72	-0.0497879	0.0335204	0.138833	visitWeek 72	0.368565	232	2	148	Leuconostoc	0.0920956	-3.36328e-07	0.0014427	0.806336	0.999699	149	Leuconostoc	-0.592121	-0.547838	-0.634833	-0.0497484
150	ASV_1895	150	6728.5	1	1	150	ASV_1895	7071.5	0.501965	0.82725	150	ASV_1895	6826	0.848723	0.993311	150	ASV_1895	visit	Week 72	-0.00560609	0.00860197	0.515231	visitWeek 72	0.699242	232	2	ASV_1895	visit	Week 72	-0.0157668	0.0296745	0.595706	visitWeek 72	0.789049	232	2	149	ASV_1895	0.0186021	-2.11095e-07	0.00144269	0.941991	0.999699	150	ASV_1895	-0.584631	-0.598356	-0.562108	0.105649
151	Helicobacter	151	6727.5	1	1	151	Helicobacter	7165.5	0.39232	0.790606	151	Helicobacter	6833	0.838008	0.993311	151	Helicobacter	visit	Week 72	0.00402322	0.0071089	0.571985	visitWeek 72	0.743092	232	2	Helicobacter	visit	Week 72	0.00116085	0.0297807	0.96894	visitWeek 72	0.982816	232	2	150	Helicobacter	0.0774106	2.30359e-07	0.00144269	0.900386	0.999699	151	Helicobacter	-0.631368	-0.618859	-0.643355	-0.0261217
152	Fretibacterium	152	6728.5	1	1	152	Fretibacterium	7129.5	0.432485	0.815019	152	Fretibacterium	6879	0.768425	0.993311	152	Fretibacterium	visit	Week 72	-0.00332388	0.00646287	0.607533	visitWeek 72	0.758558	232	2	Fretibacterium	visit	Week 72	-0.0241593	0.0389738	0.535947	visitWeek 72	0.756336	232	2	151	Fretibacterium	0.0516362	-3.80264e-08	0.00144269	0.970741	0.999699	152	Fretibacterium	-0.57648	-0.562866	-0.597037	-0.00105214
																																					152
[truncated: 29 more columns]
